# Supplementary material for: Seismic shifts in the geochemical and microbial composition of a Yellowstone aquifer
Source: PNAS Nexus. 2025 Nov 25;4(11):pgaf344. doi: 10.1093/pnasnexus/pgaf344 (PMC12645456; doi:10.1093/pnasnexus/pgaf344)
Supplement: pgaf344_Supplementary_Data [file pgaf344_supplementary_data.zip]

Archive with 2 entries (2 files):
- PNASNEXUS-PNASNEXUS-2025-00918-TR-s01.pdf
- PNASNEXUS-PNASNEXUS-2025-00918-TR-s02.xlsx
