# Supplementary material for: Seismic shifts in the geochemical and microbial composition of a Yellowstone aquifer
Source: PNAS Nexus. 2025 Nov 25;4(11):pgaf344. doi: 10.1093/pnasnexus/pgaf344 (PMC12645456; doi:10.1093/pnasnexus/pgaf344)
Supplement: pgaf344_Supplementary_Data [file pgaf344_supplementary_data.zip › PNASNEXUS-PNASNEXUS-2025-00918-TR-s02.xlsx]

## Sheet: S1_Geochemistry_Cell Counts
Table S1. Geochemical and microbial measurements on fluids collected from the Grant B944 well (325 ft depth) during 2021.
Geochemical Data		Grant (B944) Coordinated Universal Time (UTC) and Julian Day (2021)						Geochemical Data		Grant (B944) Date and Julian Date						Microbiology Data		Grant (B944) Coordinated Universal Time (UTC) and Julian Day (2021)
		2021-05-27	2021-06-23	2021-08-25	2021-10-06	2021-11-03				2021-05-27	2021-06-23	2021-08-25	2021-10-06	2021-11-03				2021-05-27	2021-06-23	2021-08-25	2021-10-06	2021-11-03
Analyte	Method	147	174	237	279	307		Analyte	Method	147	174	237	279	307		Julian Date	Method	147	174	237	279	307
GPS (Lat.)	Garmin GPSMap 64st	44.3897	44.3897	44.3897	44.3897	44.3897		Li (µg/L)	Thermo Scientific iCAP Q ICP-MS	64.4849	86.1672	77.9677	78.0207	47.2255		Cells mL-1 (avg)	Fluorescene Microscopy	1280000	3110000	8.35993e+06	8.82685e+06	2.22656e+06
GPS (Long.)	Garmin GPSMap 64st	-110.544	-110.544	-110.544	-110.544	-110.544		Be (µg/L)	Thermo Scientific iCAP Q ICP-MS	< 0.2	< 0.2	< 0.2	< 0.2	< 0.2		Cells mL-1 (SD)		312000	438000	306736	213685	101541
Elevation (ft)	Garmin GPSMap 64st	7757.87	7757.87	7757.87	7757.87	7757.87		B (µg/L)	Thermo Scientific iCAP Q ICP-MS	59.6917	68.2093	82.4015	90.7952	95.3863
Sample Depth - top of stick (ft)	Solinst 101 P7 probe	325	325	325	325	325		Al (µg/L)	Thermo Scientific iCAP Q ICP-MS	17.6161	77.8667	218.637	162.926	20.9106
Temp. (°C)	Solinst Levellogger 5	35	35	35	35	35		Ti (µg/L)	Thermo Scientific iCAP Q ICP-MS	< 0.5	< 0.5	< 0.5	< 0.5	< 0.5
pH	pH paper	7.5	7.5	7.5	7.5	7.5		V (µg/L)	Thermo Scientific iCAP Q ICP-MS	0.875832	0.568448	< 0.5	< 0.5	< 0.5
Cond. (µS cm-1)	YSI EC300 meter	355.9	306.4	326.9	230.6	230		Cr (µg/L)	Thermo Scientific iCAP Q ICP-MS	< 0.2	3.9797	< 0.2	< 0.2	< 0.2
Sulfide (0.22 µm filt. - µM)	Hach methylene blue (8131)	3.1 (0.0)	26.6 (2.7)	44.3 (2.4)	49.0 (1.8)	34.4 (3.1)		Mn (µg/L)	Thermo Scientific iCAP Q ICP-MS	< 2	< 2	2.23646	< 2	< 2
Sulfide (unfilt. - µM)	Hach methylene blue (8131)	10.3 (0.8)	44.8 (5.5)	57.8 (1.6)	62.5 (4.1)	43.2 (0.9)		Fe (µg/L)	Thermo Scientific iCAP Q ICP-MS	5.5749	15.9501	22.4974	18.7576	< 5
Fe(II) (0.22 µm filt. - µM)	Hach ferrozine (methods 8147)	0.3 (0.0)	0.4 (0.0)	0.6 (0.1)	0.2 (0.1)	BD		Co (µg/L)	Thermo Scientific iCAP Q ICP-MS	< 0.5	< 0.5	< 0.5	< 0.5	< 0.5
Fe(II) (unfilt. - µM)	Hach ferrozine (methods 8147)	2.9 (0.4)	4.1 (0.5)	4.0 (0.6)	1.7 (0.1)	0.8 (0.2)		Ni (µg/L)	Thermo Scientific iCAP Q ICP-MS	1.18744	1.13178	1.53346	1.69922	< 0.5
H2 (µM)	SRI 8610C gas chromatograph	30.6 (1.5)	26.7 (0.2)	44.0 (0.2)	41.6 (0.7)	23.4 (1.3)		Cu (µg/L)	Thermo Scientific iCAP Q ICP-MS	3.9777	7.86289	4.87185	4.9094	1.65974
CO2 (nM)	SRI 8610C gas chromatograph	BD	BD	BD	BD	BD		Ga (µg/L)	Thermo Scientific iCAP Q ICP-MS	1.17653	1.06524	0.631635	0.700508	0.658237
CH4 (nM)	SRI 8610C gas chromatograph	BD	BD	BD	BD	BD		As (µg/L)	Thermo Scientific iCAP Q ICP-MS	4.24121	4.32772	4.62951	4.32273	5.74236
δ18O H2O VSMOW (‰)	Picarro L2130-I Isotope Analyzer	-15.2461	-15.4163	-15.9522	-15.8618	-16.2977		Se (µg/L)	Thermo Scientific iCAP Q ICP-MS	< 0.2	< 0.2	< 0.2	< 0.2	0.983979
δ2H H2O VSMOW (‰)	Picarro L2130-I Isotope Analyzer	-124.767	-126.666	-128.568	-127.837	-127.272		Rb (µg/L)	Thermo Scientific iCAP Q ICP-MS	105.89	154.834	158.749	154.656	13.1429
DOC (mg/L)	Shimadzu TOC-VCSH	3.99 (0.40)	9.40 (1.88)	NA	9.56 (1.91)	NA		Sr (µg/L)	Thermo Scientific iCAP Q ICP-MS	107.002	105.156	104.831	101.665	67.8054
DOC (mg/L)	Picarro G2131-I/Costech Combustion Module	3.46 (0.32)	4.32 (0.88)	NA	7.90 (0.40)	NA		Zr (µg/L)	Thermo Scientific iCAP Q ICP-MS	0.954893	1.35405	< 0.5	1.29727	1.01254
δ13C DOC PDB (‰)	Picarro G2131-I/Costech Combustion Module	-14.0 (0.5)	-14.2 (0.9)	NA	-17.5 (0.4)	NA		Nb (µg/L)	Thermo Scientific iCAP Q ICP-MS	0.548614	0.571357	< 0.5	0.535402	0.690684
δ13C DOC PDB (‰) SD	Picarro G2131-I/Costech Combustion Module	0.5	0.9	NA	0.4	NA		Mo (µg/L)	Thermo Scientific iCAP Q ICP-MS	2.84565	6.30468	3.40502	3.72527	1.73739
Fl- (mg/L)	Metrohm Compact IC	0.722	0.966	0.693	0.674	0.572		Pd (µg/L)	Thermo Scientific iCAP Q ICP-MS	1.76827	1.82895	3.34918	0.83365	1.12802
Cl- (mg/L)	Metrohm Compact IC	9.62	10.4	11.1	11.4	12.3		Ag (µg/L)	Thermo Scientific iCAP Q ICP-MS	< 0.2	< 0.2	< 0.2	< 0.2	0.549994
NO2- (mg/L)	Metrohm Compact IC	<0.01	0.049	<0.01	<0.01	<0.01		Sn (µg/L)	Thermo Scientific iCAP Q ICP-MS	2.7739	1.99309	19.7828	2.7329	0.500431
Br- (mg/L)	Metrohm Compact IC	<0.01	<0.01	<0.01	<0.01	0.369		Sb (µg/L)	Thermo Scientific iCAP Q ICP-MS	2.9615	8.4014	4.32843	4.90612	1.76506
NO3- (mg/L)	Metrohm Compact IC	<0.01	<0.01	<0.01	<0.01	<0.01		Cs (µg/L)	Thermo Scientific iCAP Q ICP-MS	5.27318	6.57358	5.72146	5.72089	3.2508
PO43- (mg/L)	Metrohm Compact IC	0.057	0.024	<0.02	<0.02	<0.02		Ba (µg/L)	Thermo Scientific iCAP Q ICP-MS	18.4311	17.0358	11.5436	13.1122	14.1947
SO42- (mg/L)	Metrohm Compact IC	6.26	11.8	2.64	4.91	2.55		La (µg/L)	Thermo Scientific iCAP Q ICP-MS	< 0.2	< 0.2	< 0.2	< 0.2	< 0.2
Ca (mg/L)	Thermo Scientific iCAP 6000 ICP-OES	6.43	3.97	2.08	2.19	10.1		Ce (µg/L)	Thermo Scientific iCAP Q ICP-MS	< 0.2	< 0.2	< 0.2	< 0.2	< 0.2
Cd (mg/L)	Thermo Scientific iCAP 6000 ICP-OES	<0.0071	<0.0071	<0.0039	<0.0039	<0.0039		Pr (µg/L)	Thermo Scientific iCAP Q ICP-MS	< 0.2	< 0.2	< 0.2	< 0.2	< 0.2
K (mg/L)	Thermo Scientific iCAP 6000 ICP-OES	3.88	5.65	5.21	5.22	4.47		Nd (µg/L)	Thermo Scientific iCAP Q ICP-MS	< 0.2	< 0.2	< 0.2	< 0.2	< 0.2
Mg (mg/L)	Thermo Scientific iCAP 6000 ICP-OES	1.8	1.48	1.06	0.955	1.64		W (µg/L)	Thermo Scientific iCAP Q ICP-MS	1.73001	3.21464	1.95052	1.80433	2.79984
Na (mg/L)	Thermo Scientific iCAP 6000 ICP-OES	22.4	27.8	30.6	30.8	15		Tl (µg/L)	Thermo Scientific iCAP Q ICP-MS	< 0.2	< 0.2	< 0.2	< 0.2	< 0.2
Si (mg/L)	Thermo Scientific iCAP 6000 ICP-OES	4.5	6.1	4.66	4.54	5.02		Pb (µg/L)	Thermo Scientific iCAP Q ICP-MS	0.370869	0.535031	0.688233	0.941608	0.381382
Zn (mg/L)	Thermo Scientific iCAP 6000 ICP-OES	0.326	0.263	0.516	0.453	0.105		Th (µg/L)	Thermo Scientific iCAP Q ICP-MS	0.472506	0.504383	< 0.2	0.5934	0.495285
NA; Not Available; BD, Below Detection								U (µg/L)	Thermo Scientific iCAP Q ICP-MS	< 0.2	< 0.2	< 2	< 2	< 2
NOTE: Nitrite and Nitrate are reported as N. Phosphate is reported as P.

## Sheet: S2_Sequencing Stats
Table S2. Sequencing and assembly statistics for community metagenomes generated from planktonic biomass sampled on the specified data. The number of medium to high quality metagenome assembled genomes (MAGs) and the percent of reads that map to those MAGs are indicated.
Library designation	Sample site	Date	Julian Date	# of quality filtered paired-end reads	Total Gbp	Assembly Size (bp)	Contigs > 1 kbp	Contigs >2.5 kbp	Contigs > 50 kbp	N50	# MAGs	% Reads in MAGs
Grant-May27	Grant944	2021-05-27	147	297739504	~89.2	532246259	93155	34565	1144	9329	74	80.1
Grant-Jun23	Grant944	2021-06-23	174	309852070	~92.9	476184831	68680	26481	1366	18207	69	86.4
Grant-Aug25	Grant944	2021-08-25	237	283643254	~85.1	443055837	64249	24355	1267	19346	66	90.5
Grant-Oct6	Grant944	2021-10-06	279	268272989	~80.5	531142164	76208	30277	1403	18222	75	75.7
Grant-Nov3	Grant944	2021-11-03	307	314688453	~94.3	473414384	70707	27608	1262	14687	62	85.4

## Sheet: S3_MAG OTUs
Table S3. Bin designation, estimated completeness, and estimated contaminatnio of metagenome assembled genome (MAG) operational taxonomic units (OTUs) in planktonic communities from the Grant B944 borehole.
	Bins in each OTU					147		174		237		279		307
Otus	147	174	237	279	307	completeness	contamination	completeness	contamination	completeness	contamination	completeness	contamination	completeness	contamination
Otu001	m27bin.12.fa	j23bin.19.fa	a25bin.40.fa	o6bin.64.fa	n3bin.50.fa	100	2.056	100	1.898	100	2.056	94.3	0.791	99.36	2.056
Otu002	m27bin.46.fa	j23bin.40.fa	a25bin.39.fa	o6bin.6.fa	n3bin.39.fa	95.14	0.378	98.1	0.231	99.43	0.476	99.25	2.484	98.92	0.894
Otu003	m27bin.74.fa	j23bin.48.fa	a25bin.45.fa	o6bin.42.fa	n3bin.31.fa	98.73	1.265	98.73	1.265	99.36	1.898	99.36	1.265	98.73	1.265
Otu004	m27bin.19.fa	j23bin.52.fa	a25bin.52.fa	o6bin.17.fa	n3bin.49.fa	99.05	0.943	99.05	0.943	99.05	0.943	99.05	0.943	99.05	0.943
Otu005	m27bin.40.fa	j23bin.38.fa	a25bin.13.fa	o6bin.12.fa	n3bin.55.fa	99.28	3.73	99.04	3.809	99.52	4.761	99.04	3.333	99.04	3.809
Otu006	m27bin.42.fa	j23bin.64.fa	a25bin.4.fa	o6bin.30.fa	n3bin.52.fa	98.73	1.582	99.05	0.632	99.05	1.265	99.05	1.265	98.41	1.265
Otu007	m27bin.2.fa	j23bin.35.fa	a25bin.41.fa	o6bin.50.fa	n3bin.38.fa	96.25	2.638	96.25	2.638	96.25	2.638	94.16	2.638	96.25	2.638
Otu008	m27bin.50.fa	j23bin.20.fa	a25bin.68.fa	o6bin.75.fa	n3bin.37.fa	99.84	3.317	99.84	0	99.84	0	99.84	0.533	87.75	0.09
Otu009	m27bin.9.fa	j23bin.43.fa	a25bin.44.fa	o6bin.16.fa	n3bin.25.fa	100	1.49	96.41	0.73	99.33	0.811	99.9	0.487	99.83	1.785
Otu010	m27bin.34.fa	j23bin.59.fa	a25bin.36.fa	o6bin.66.fa	n3bin.47.fa	95.37	0.925	95.37	0.925	95.37	0.925	95.37	0.925	95.37	0.925
Otu011	m27bin.29.fa	j23bin.4.fa	a25bin.56.fa	o6bin.58.fa	n3bin.56.fa	96.8	1.063	97.87	1.418	97.87	1.418	97.87	1.418	97.87	1.418
Otu012	m27bin.32.fa	j23bin.42.fa	a25bin.19.fa	o6bin.36.fa	n3bin.11.fa	99.24	0.54	99.15	0.426	98.33	1.234	97.95	0.711	99.36	0.426
Otu013	m27bin.13.fa	j23bin.67.fa	a25bin.67.fa	o6bin.23.fa	n3bin.32.fa	92.72	7	92.72	7	92.72	7	82.27	2.454	92.72	7
Otu014	m27bin.71.fa	j23bin.66.fa	a25bin.12.fa	o6bin.20.fa	n3bin.59.fa	96.89	2.282	97.02	0	95.66	0.021	99.58	0	99.25	0
Otu015	m27bin.65.fa	j23bin.26.fa	a25bin.11.fa	o6bin.70.fa	n3bin.6.fa	99.3	0.523	99.3	0.523	98.25	0.523	98.77	0.698	98.25	0
Otu016	m27bin.24.fa	j23bin.6.fa	a25bin.29.fa	o6bin.57.fa	n3bin.24.fa	97.46	2.056	97.46	1.898	98.1	1.898	98.1	1.898	98.1	1.898
Otu017	m27bin.49.fa	j23bin.16.fa	a25bin.30.fa	o6bin.67.fa	n3bin.35.fa	94.67	1.158	90.51	0.401	92.5	2.568	98.13	0.022	98.37	0.022
Otu018	m27bin.51.fa	j23bin.7.fa	a25bin.18.fa	o6bin.59.fa		93	0.847	96.39	0.847	96.39	0.847	96.39	0.847
Otu019	m27bin.22.fa	j23bin.29.fa	a25bin.53.fa	o6bin.2.fa		99.29	0.117	94.69	0	99.29	1.295	98.93	1.295
Otu020	m27bin.75.fa	j23bin.3.fa	a25bin.17.fa	o6bin.74.fa	n3bin.20.fa	99.26	0.584	99.26	0.116	99.26	0.116	99.26	1.635	97.85	0.116
Otu021	m27bin.68.fa		a25bin.21.fa	o6bin.51.fa	n3bin.19.fa	76.12	1.031			96.61	0.647	79.52	1.651	85.41	0.798
Otu022	m27bin.47.fa	j23bin.49.fa	a25bin.14.fa	o6bin.10.fa		99.56	0.436	99.96	0.869	100	0.436	99.28	0
Otu023	m27bin.36.fa	j23bin.34.fa	a25bin.55.fa	o6bin.69.fa		52.84	0.813	50.81	4.338	56.3	0.813	56.7	0.813
Otu024	m27bin.56.fa	j23bin.24.fa	a25bin.49.fa	o6bin.31.fa		100	0	98.45	0	98.41	0.436	98.53	0
Otu025	m27bin.23.fa	j23bin.60.fa	a25bin.9.fa	o6bin.3.fa	n3bin.8.fa	88.24	0.7	86.18	0.856	95	0.7	94.62	1.401	99.37	2.258
Otu026	m27bin.39.fa	j23bin.32.fa	a25bin.22.fa	o6bin.46.fa		98.25	2.664	95	4.118	99.41	2.664	97.09	7.751
Otu027	m27bin.25.fa	j23bin.44.fa	a25bin.43.fa	o6bin.15.fa	n3bin.4.fa	54.7	0	51.88	9.751	57.64	7.889	53.52	3.306	78.53	8.317
Otu028	m27bin.26.fa		a25bin.8.fa	o6bin.45.fa	n3bin.60.fa	94.58	0.649			90.46	0.974	93.07	0.974	96.22	0.974
Otu029	m27bin.37.fa	j23bin.11.fa	a25bin.38.fa		n3bin.23.fa	96.58	1.023	96.42	2.218	93.05	3.839			79.6	4.126
Otu030	m27bin.41.fa	j23bin.50.fa	a25bin.37.fa	o6bin.47.fa	n3bin.57.fa	99.19	0.246	93.89	0.492	99.75	0.246	99.75	0.246	60.32	0.344
Otu031	m27bin.11.fa	j23bin.68.fa	a25bin.61.fa	o6bin.55.fa		96.99	1.575	97.51	0.995	88.67	3.268	97.51	0.995
Otu032	m27bin.53.fa	j23bin.36.fa	a25bin.35.fa	o6bin.48.fa		99.5	0	99.5	0	99.5	0	85.88	0
Otu033	m27bin.3.fa	j23bin.51.fa	a25bin.32.fa	o6bin.21.fa	n3bin.13.fa	90.23	2.336	98.66	1.431	99.81	1.664	95.33	2.403	97.13	5.74
Otu034	m27bin.33.fa	j23bin.70.fa	a25bin.2.fa	o6bin.28.fa		96.14	0.122	77.3	5.844	96.84	0.73	96.22	0.209
Otu035	m27bin.63.fa	j23bin.18.fa	a25bin.34.fa	o6bin.14.fa		98.9	3.296	98.4	3.846	86.23	3.296	95.08	4.945
Otu036	m27bin.61.fa	j23bin.22.fa		o6bin.53.fa		97.27	0	99.05	1.107			63.79	6.896
Otu037		j23bin.25.fa	a25bin.20.fa	o6bin.25.fa	n3bin.18.fa			88.52	2.651	98.61	0.595	99.25	0.162	99.33	0.757
Otu038	m27bin.64.fa	j23bin.63.fa	a25bin.5.fa			98.11	3.412	94.35	3.412	62.78	1.81
Otu039		j23bin.62.fa	a25bin.63.fa	o6bin.33.fa	n3bin.61.fa			75.36	0.791	99.27	0.791	99.27	0.791	99.27	0.791
Otu040	m27bin.35.fa	j23bin.69.fa	a25bin.51.fa	o6bin.54.fa		93.25	1.569	97.08	2.007	95.43	1.277	95.14	2.11
Otu041	m27bin.28.fa		a25bin.57.fa	o6bin.39.fa		52.58	0			89.33	2.297	91.58	0.454
Otu042	m27bin.59.fa		a25bin.48.fa		n3bin.54.fa	80.38	0.284			92.3	6.405			57.9	9.516
Otu043	m27bin.62.fa		a25bin.62.fa	o6bin.65.fa		95.41	2.083			60.47	0.416	78.02	1.319
Otu044		j23bin.57.fa	a25bin.46.fa	o6bin.18.fa	n3bin.41.fa			68.99	1.911	72.03	3.778	72.71	1.157	63.65	0.284
Otu045	m27bin.5.fa		a25bin.28.fa	o6bin.1.fa		91.49	0.663			90.77	1.492	94.66	1.426
Otu046	m27bin.27.fa			o6bin.63.fa	n3bin.14.fa	97.48	0.953					65.5	3.447	99.59	0.365
Otu047	m27bin.44.fa	j23bin.39.fa		o6bin.19.fa	n3bin.46.fa	87.67	1.369	97.29	3.513			98.42	3.513	98.64	3.378
Otu048	m27bin.45.fa	j23bin.9.fa	a25bin.24.fa	o6bin.68.fa		98.38	0.345	54.53	3.142	79.97	2.267	58.74	7.729
Otu049			a25bin.54.fa	o6bin.13.fa	n3bin.22.fa					98.26	1.043	98.26	1.043	82.73	0
Otu050			a25bin.50.fa	o6bin.52.fa						96.77	3.412	80.76	0.584
Otu051		j23bin.41.fa	a25bin.47.fa	o6bin.37.fa				97.2	1.194	87.8	4.421	72.15	1.724
Otu052			a25bin.27.fa	o6bin.27.fa	n3bin.10.fa					95.76	1.129	96.61	1.129	95.76	1.129
Otu053			a25bin.58.fa	o6bin.9.fa	n3bin.1.fa					99.29	3.546	98.58	3.191	96.45	3.213
Otu054			a25bin.1.fa	o6bin.5.fa	n3bin.26.fa					92.64	1.925	99.92	0.996	99.92	0.996
Otu055		j23bin.8.fa	a25bin.6.fa		n3bin.3.fa			98.27	1.265	95.95	0.952			70.1	1.352
Otu056	m27bin.57.fa			o6bin.29.fa	n3bin.16.fa	87.82	2.133					87.26	2.57	90.42	0.876
Otu057	m27bin.30.fa		a25bin.25.fa	o6bin.35.fa		98.54	1.098			54.6	1.356	76.86	1.937
Otu058	m27bin.1.fa, m27bin.15.fa				n3bin.63.fa	66.2, 50.84	8.62, 1.724							56.5	1.724
Otu059				o6bin.26.fa	n3bin.21.fa							52.57	1.709	94.77	2.279
Otu060	m27bin.73.fa			o6bin.8.fa	n3bin.51.fa	75	0					58.62	0	65.51	0
Otu061			a25bin.23.fa	o6bin.71.fa	n3bin.62.fa					98.64	1.824	99.32	1.689	98.98	1.689
Otu062			a25bin.65.fa	o6bin.32.fa						85.39	1.702	56.5	0.813
Otu063			a25bin.10.fa	o6bin.61.fa						51.88	1.724	67.11	0.156
Otu064	m27bin.21.fa	j23bin.56.fa	a25bin.60.fa			97.61	0.952	63.85	0	98	0.995
Otu065	m27bin.38.fa	j23bin.54.fa				90.56	0	90.25	0.707
Otu066	m27bin.72.fa	j23bin.46.fa				96.27	1.666	83.02	0.871
Otu067		j23bin.30.fa		o6bin.7.fa	n3bin.34.fa			77.54	0			81.2	0.791	98.64	2.056
Otu068			a25bin.33.fa	o6bin.34.fa						100	0	100	0
Otu069			a25bin.15.fa	o6bin.56.fa						66.88	1.724	86.58	1.55
Otu070					n3bin.40.fa									81.06	1.352
Otu071		j23bin.45.fa			n3bin.30.fa			88.39	2.144					96.79	0.341
Otu072				o6bin.22.fa	n3bin.17.fa							68.96	0	54.65	1.724
Otu073		j23bin.13.fa			n3bin.12.fa			51.48	3.448					93.97	1.365
Otu074	m27bin.66.fa			o6bin.62.fa		99.73	2.867					51.72	3.448
Otu075	m27bin.8.fa			o6bin.4.fa		92.84	1.328					99.13	0.705
Otu076	m27bin.7.fa					83.86	1.136
Otu077	m27bin.58.fa			o6bin.40.fa		61.36	0					86.13	0.518
Otu078	m27bin.52.fa	j23bin.2.fa				92	0.791	85.73	0.632
Otu079	m27bin.16.fa		a25bin.26.fa			80.92	0			97.05	0.261
Otu080	m27bin.10.fa					53.91	2.586
Otu081			a25bin.3.fa	o6bin.49.fa						92.3	0.246	91.33	0.246
Otu082	m27bin.70.fa					84.65	0
Otu083	m27bin.14.fa					88.28	1.826
Otu084				o6bin.41.fa								62.22	0.365
Otu085				o6bin.72.fa								76.74	0.194
Otu086	m27bin.20.fa	j23bin.58.fa				91.43	1.557	62.25	1.09
Otu087			a25bin.16.fa	o6bin.44.fa						67.51	1.851	67.37	2.777
Otu088		j23bin.5.fa						53.16	0
Otu089		j23bin.55.fa						57.18	0
Otu090		j23bin.61.fa						95.76	0.673
Otu091		j23bin.65.fa						86.03	1.872
Otu107		j23bin.1.fa						99.49	0
Otu108			a25bin.31.fa							95.11	2.325
Otu109			a25bin.64.fa							76.01	2.586
Otu110			a25bin.66.fa							50	2.032
Otu111			a25bin.7.fa							95.87	0.917
Otu112		j23bin.10.fa						93.73	4.843
Otu113		j23bin.12.fa						93.79	0.32
Otu114		j23bin.14.fa						77.17	3.354
Otu115		j23bin.17.fa						99.14	0.806
Otu117		j23bin.21.fa						92.95	1.63
Otu118		j23bin.23.fa						91.72	1.718
Otu119		j23bin.27.fa						67.05	3.605
Otu120		j23bin.28.fa						99.45	3.602
Otu121		j23bin.31.fa						86.98	0.661
Otu122		j23bin.33.fa						73.63	4.069
Otu123		j23bin.37.fa						100	0.862
Otu124		j23bin.47.fa						79.67	5.227
Otu125		j23bin.53.fa						89.54	3.988
Otu126					n3bin.58.fa									92.51	1.877
Otu127					n3bin.29.fa									94.97	0.236
Otu128					n3bin.2.fa									88.57	3.701
Otu129					n3bin.33.fa									78.36	0.227
Otu130					n3bin.36.fa									93.77	0
Otu131					n3bin.42.fa									88.12	8.062
Otu132					n3bin.43.fa									94.95	0.519
Otu133					n3bin.45.fa									89.36	0.455
Otu134					n3bin.48.fa									98.18	1.063
Otu135					n3bin.53.fa									94.06	1.723
Otu136					n3bin.28.fa									100	0.21
Otu137					n3bin.5.fa									96.49	0.584
Otu138					n3bin.7.fa									99.36	0.118
Otu139					n3bin.9.fa									77.02	0.371
Otu140				o6bin.11.fa								51.77	0.505
Otu141				o6bin.24.fa								99.18	0.375
Otu142				o6bin.38.fa								80.31	0.072
Otu143				o6bin.43.fa								92.64	1.22
Otu144				o6bin.60.fa								98.52	2.677
Otu145				o6bin.73.fa								75.37	3.448
Otu146	m27bin.48.fa					92.37	0.108
Otu152	m27bin.17.fa					62.06	0
Otu153	m27bin.18.fa					93.59	0.682
Otu154	m27bin.31.fa					70.17	1.724
Otu155	m27bin.43.fa					88.37	1.724
Otu157	m27bin.4.fa					96.33	0.668
Otu158	m27bin.54.fa					99.98	0.41
Otu159	m27bin.55.fa					94.1	1.023
Otu160	m27bin.67.fa					93.98	0.925
Otu161	m27bin.69.fa					88.95	0.156
Otu162	m27bin.6.fa					87.8	0.344
Otu163					n3bin.15.fa									98.13	0.779
Otu164					n3bin.27.fa									93.49	0.165

## Sheet: S4_MAG OTU Taxon
Table S4. Taxonomic composition of metagenome assembled genome (MAG) operational taxonomic units (OTUs) and their relative abundance (% of binnned populations for a given date) in planktonic communities from the Grant B944 borehole.
		% of Binned Populations (Julian Date)							Key Gene Identifiers
otu	classification	147	174	237	279	307		Autotroph (1) or Heterotroph (0)	CBB (May)	CBB (Jun)	CBB (Aug)	CBB (Oct)	CBB (Nov)	rTCA (May)	rTCA (Jun)	rTCA (Aug)	rTCA (Oct)	rTCA (Nov)	WL (May)	WL (Jun)	WL (Aug)	WL (Oct)	WL (Nov)	3HP (May)	3HP (Jun)	3HP (Aug)	3HP (Oct)	3HP (Nov)	DC/4-HB (May)	DC/4-HB (Jun)	DC/4-HB (Aug)	DC/4-HB (Oct)	DC/4-HB (Nov)	3HP/4HB (May)	3HP/4HB (Jun)	3HP/4HB (Aug)	3HP/4HB (Oct)	3HP/4HB (Nov)	DC/4HB (May)	DC/4HB (Jun)	DC/4HB (Aug)	DC/4HB (Oct)	DC/4HB (Nov)
Otu001	d__Bacteria;p__Firmicutes_C;c__Negativicutes;o__Sporomusales;f__UBA7701;g__;s__	0.1923	0.161869	0.469504	0.551834	0.191509		0
Otu002	d__Bacteria;p__Proteobacteria;c__Gammaproteobacteria;o__Burkholderiales;f__Burkholderiaceae;g__UBA9957;s__UBA9957 sp001770955	1.45126	1.12146	1.52553	1.73319	1.12711		0
Otu003	d__Bacteria;p__Firmicutes_B;c__Desulfotomaculia;o__Desulfotomaculales;f__Desulfotomaculaceae;g__Desulfotomaculum_H;s__	0.973369	6.9356	1.37459	1.68682	2.23503		0
Otu004	d__Bacteria;p__Firmicutes;c__Bacilli;o__Erysipelotrichales;f__Erysipelotrichaceae;g__UBA2212;s__	8.31907	3.43584	3.88516	6.54937	22.2709		0
Otu005	d__Bacteria;p__Bacteroidota;c__Bacteroidia;o__Bacteroidales;f__UBA4181;g__;s__	0.068058	0.068353	0.144389	0.159237	0.0871575		0
Otu006	d__Bacteria;p__Proteobacteria;c__Alphaproteobacteria;o__Rhizobiales;f__Xanthobacteraceae;g__Pseudorhodoplanes;s__	1.57247	1.19259	1.34354	1.85932	0.55359		1	GCIAFPNB_01729	NLIMOKAC_04329	KHGOMCEI_02237	PJMBBIKK_02778
Otu007	d__Bacteria;p__Actinobacteriota;c__Coriobacteriia;o__OPB41;f__PHET01;g__;s__	0.252005	0.209629	0.0718044	0.0736852	0.0938362		1											present	present	present	present	present
Otu008	d__Bacteria;p__Proteobacteria;c__Gammaproteobacteria;o__Burkholderiales;f__Rhodocyclaceae;g__Dechloromonas;s__Dechloromonas sp002470165	3.58935	1.43444	7.90201	3.67147	0.0917407		1		BEHKCGLJ_02095	AHPBEOLO_01807
Otu009	d__Bacteria;p__Proteobacteria;c__Alphaproteobacteria;o__Caulobacterales;f__Caulobacteraceae;g__Brevundimonas;s__	7.80952	4.89077	3.80965	4.33482	1.46261		0
Otu010	d__Bacteria;p__Armatimonadota;c__Fimbriimonadia;o__Fimbriimonadales;f__Fimbriimonadaceae;g__;s__	0.167888	0.836186	4.14445	6.0966	3.26878		0
Otu011	d__Bacteria;p__Firmicutes_A;c__Clostridia;o__Peptostreptococcales;f__Thermotaleaceae;g__Thermotalea;s__	0.528632	0.183251	0.289676	0.36061	0.119817		0
Otu012	d__Bacteria;p__Proteobacteria;c__Alphaproteobacteria;o__Sphingomonadales;f__Sphingomonadaceae;g__Porphyrobacter;s__Porphyrobacter sp002215495	19.0453	39.0433	17.0057	18.4208	8.02249		0
Otu013	d__Bacteria;p__Chloroflexota;c__Anaerolineae;o__Anaerolineales;f__Anaerolineaceae;g__Bellilinea;s__	1.11567	4.14092	21.7293	7.29098	3.5144		0
Otu014	d__Bacteria;p__Proteobacteria;c__Gammaproteobacteria;o__Burkholderiales;f__Rhodocyclaceae;g__Methyloversatilis;s__Methyloversatilis discipulorum_A	1.43673	0.307294	0.255647	0.551069	0.300812		1		IAFNNLHK_03768	GNBDEBKJ_03695	MONACNNL_00606
Otu015	d__Bacteria;p__Actinobacteriota;c__Actinobacteria;o__Propionibacteriales;f__Propionibacteriaceae;g__Tessaracoccus;s__Tessaracoccus lapidicaptus	0.711457	0.672024	0.31918	0.408283	2.96389		0
Otu016	d__Bacteria;p__Proteobacteria;c__Alphaproteobacteria;o__Rhizobiales;f__Xanthobacteraceae;g__Rhodoplanes;s__Rhodoplanes piscinae	0.895891	1.02283	1.59642	2.4018	8.04024		1	ACPGPLAP_00329	GNMKLHHI_00559	PLGHAEAA_00606
Otu017	d__Bacteria;p__Proteobacteria;c__Gammaproteobacteria;o__Burkholderiales;f__Burkholderiaceae;g__Acidovorax_D;s__	0.62465	0.111644	0.106908	0.298033	3.67819		1					BMLLDDKN_04749
Otu018	d__Bacteria;p__Firmicutes_D;c__UBA994;o__UBA994;f__UBA994;g__;s__	0.173735	0.114629	0.291838	0.354689	0		0
Otu019	d__Bacteria;p__Bacteroidota;c__Bacteroidia;o__Flavobacteriales;f__Flavobacteriaceae;g__Flavobacterium;s__	0.337389	0.139023	0.268219	0.336742	0		0
Otu020	d__Bacteria;p__Proteobacteria;c__Gammaproteobacteria;o__Burkholderiales;f__Burkholderiaceae;g__Aquabacterium;s__	12.7196	6.92143	7.69513	7.27767	2.50213		0
Otu021	d__Bacteria;p__Proteobacteria;c__Gammaproteobacteria;o__Burkholderiales;f__Burkholderiaceae;g__Variovorax;s__Variovorax sp900115375	0.0910381	0	0.485373	0.121669	0.167054		0
Otu022	d__Bacteria;p__Proteobacteria;c__Alphaproteobacteria;o__Dongiales;f__Dongiaceae;g__;s__	0.515938	0.367937	0.351108	0.299053	0		0
Otu023	d__Bacteria;p__Dependentiae;c__Babeliae;o__Babeliales;f__Vermiphilaceae;g__;s__	0.0635933	0.0507877	0.0934146	0.166254	0		0
Otu024	d__Bacteria;p__Proteobacteria;c__Alphaproteobacteria;o__Azospirillales;f__Azospirillaceae;g__Niveispirillum;s__	1.33033	0.301888	0.416441	0.243588	0		0
Otu025	d__Bacteria;p__Proteobacteria;c__Gammaproteobacteria;o__Burkholderiales;f__Burkholderiaceae;g__Hylemonella;s__	0.318997	0.0826733	0.125289	0.166531	1.76041		0
Otu026	d__Bacteria;p__Proteobacteria;c__Gammaproteobacteria;o__UBA6002;f__UBA6002;g__UBA6002;s__	0.0571066	0.0480623	0.0876035	0.1102	0		0
Otu027	d__Bacteria;p__Proteobacteria;c__Alphaproteobacteria;o__Caulobacterales;f__Caulobacteraceae;g__Brevundimonas;s__Brevundimonas sp000155575	8.20485	1.9744	1.3236	1.01761	0.813455		0
Otu028	d__Bacteria;p__Proteobacteria;c__Alphaproteobacteria;o__Caulobacterales;f__Caulobacteraceae;g__Phenylobacterium;s__	0.377649	0	0.912543	0.761655	0.915796		0
Otu029	d__Bacteria;p__Proteobacteria;c__Alphaproteobacteria;o__Sphingomonadales;f__Sphingomonadaceae;g__Blastomonas;s__	8.99424	3.54719	2.56374	0	1.22625		0
Otu030	d__Bacteria;p__Bacteroidota;c__Bacteroidia;o__Chitinophagales;f__Chitinophagaceae;g__UBA1931;s__	0.371496	0.113239	0.467477	0.609602	0.0477719		0
Otu031	d__Bacteria;p__Proteobacteria;c__Alphaproteobacteria;o__Acetobacterales;f__Acetobacteraceae;g__Roseomonas_A;s__	0.691724	0.435089	1.017	1.21645	0		0
Otu032	d__Bacteria;p__Bacteroidota;c__Bacteroidia;o__Chitinophagales;f__Chitinophagaceae;g__UBA12329;s__	1.25742	0.411432	0.674864	0.922395	0		1													present
Otu033	d__Bacteria;p__Proteobacteria;c__Gammaproteobacteria;o__Burkholderiales;f__Burkholderiaceae;g__Piscinibacter;s__	0.184705	1.58324	1.16763	0.944258	0.306167		1	KAJOBOJM_03798	CKAAILJH_03013
Otu034	d__Bacteria;p__Proteobacteria;c__Gammaproteobacteria;o__Burkholderiales;f__Burkholderiaceae;g__32-67-11;s__32-67-11 sp000696225	0.151883	0.0543894	0.134321	0.169126	0		1				AGGIHFCI_01432
Otu035	d__Bacteria;p__Gemmatimonadota;c__Gemmatimonadetes;o__Gemmatimonadales;f__Gemmatimonadaceae;g__Gemmatimonas;s__	0.658012	0.105379	0.0580193	0.0973556	0		0
Otu036	d__Bacteria;p__Proteobacteria;c__Alphaproteobacteria;o__Rhizobiales;f__Xanthobacteraceae;g__Xanthobacter;s__	1.78856	0.734921	0	0.297237	0		1	KGBFDODD_04614	ADFJGHAI_02448		JJFAKAGP_02456
Otu037	d__Bacteria;p__Proteobacteria;c__Alphaproteobacteria;o__Caulobacterales;f__Caulobacteraceae;g__Caulobacter;s__Caulobacter sp002742645	0	0.163489	0.368264	0.531256	2.98587		0
Otu038	d__Bacteria;p__Firmicutes_A;c__Clostridia;o__Clostridiales;f__Oxobacteraceae;g__;s__	0.122834	0.120502	0.0696707	0	0		1											present	present	present
Otu039	d__Bacteria;p__Firmicutes_B;c__Desulfotomaculia;o__Desulfotomaculales;f__Desulfotomaculaceae;g__Desulfotomaculum_H;s__	0	0.0426348	4.95208	9.97521	8.12679		0
Otu040	d__Bacteria;p__Proteobacteria;c__Alphaproteobacteria;o__Caulobacterales;f__Caulobacteraceae;g__Phenylobacterium;s__	0.187231	0.255412	0.225077	0.241373	0		0
Otu041	d__Bacteria;p__Proteobacteria;c__Alphaproteobacteria;o__Rhodobacterales;f__Rhodobacteraceae;g__Defluviimonas_B;s__	0.0528259	0	0.0607448	0.0850972	0		1			BKJGNEDB_00086	CCHLKOHF_00821
Otu042	d__Bacteria;p__Proteobacteria;c__Alphaproteobacteria;o__Sphingomonadales;f__Sphingomonadaceae;g__Blastomonas;s__Blastomonas sp001556365	2.92028	0	2.07332	0	0.910974		0
Otu043	d__Bacteria;p__Actinobacteriota;c__Coriobacteriia;o__OPB41;f__PHET01;g__PHET01;s__	0.0762683	0	0.046271	0.0630271	0		0
Otu044	d__Bacteria;p__Proteobacteria;c__Alphaproteobacteria;o__Sphingomonadales;f__Sphingomonadaceae;g__Sphingopyxis;s__Sphingopyxis sp002454115	0	0.501428	0.286009	0.790668	0.436034		0
Otu045	d__Bacteria;p__Proteobacteria;c__Alphaproteobacteria;o__Acetobacterales;f__Acetobacteraceae;g__Rubritepida;s__	0.134868	0	0.136366	0.204791	0		0
Otu046	d__Bacteria;p__Proteobacteria;c__Alphaproteobacteria;o__Sphingomonadales;f__Sphingomonadaceae;g__Sphingomonas;s__	0.0715457	0	0	0.403448	0.258466		0
Otu047	d__Bacteria;p__Verrucomicrobiota;c__Verrucomicrobiae;o__Opitutales;f__Opitutaceae;g__Didemnitutus;s__	2.72189	0.141958	0	0.0740549	0.878686		0
Otu048	d__Bacteria;p__Proteobacteria;c__Alphaproteobacteria;o__Rhizobiales;f__Xanthobacteraceae;g__Xanthobacter;s__	0.625803	0.410894	0.274241	0.34905	0		1	IEDBHAOL_04185	AEICOFMO_03355	HPGKIDKG_01700,HPGKIDKG_02102,HPGKIDKG_02125
Otu049	d__Bacteria;p__Acidobacteriota;c__Acidobacteriae;o__Bryobacterales;f__Bryobacteraceae;g__;s__	0	0	0.270705	0.234824	0.0431181		0
Otu050	d__Bacteria;p__Proteobacteria;c__Gammaproteobacteria;o__Burkholderiales;f__Burkholderiaceae;g__Polaromonas;s__Polaromonas sp002278925	0	0	0.0459422	0.0638132	0		1				AOIFICJG_00026
Otu051	d__Bacteria;p__Proteobacteria;c__Alphaproteobacteria;o__Sphingomonadales;f__Sphingomonadaceae;g__Porphyrobacter;s__Porphyrobacter sp001556995	0	0.46539	0.0991419	0.125072	0		0
Otu052	d__Bacteria;p__Firmicutes_D;c__Dethiobacteria;o__Dethiobacterales;f__Dethiobacteraceae;g__;s__	0	0	1.52851	8.56089	0.158733		1														present	present
Otu053	d__Bacteria;p__Firmicutes_A;c__Clostridia;o__Peptostreptococcales;f__Thermotaleaceae;g__Geosporobacter;s__	0	0	0.877102	3.33046	0.0542271		1													present	present
Otu054	d__Bacteria;p__Proteobacteria;c__Gammaproteobacteria;o__Burkholderiales;f__Burkholderiaceae;g__Herminiimonas;s__	0	0	0.0449539	0.173749	0.658607		0
Otu055	d__Bacteria;p__Proteobacteria;c__Alphaproteobacteria;o__Caulobacterales;f__Caulobacteraceae;g__Brevundimonas;s__Brevundimonas sp001310255	0	4.34972	3.10304	0	2.34585		0
Otu056	d__Bacteria;p__Proteobacteria;c__Gammaproteobacteria;o__Burkholderiales;f__Burkholderiaceae;g__Hydrogenophaga;s__	0.0849576	0	0	0.090072	0.123993		0
Otu057	d__Bacteria;p__Proteobacteria;c__Alphaproteobacteria;o__Rhizobiales;f__Rhizobiaceae;g__Allorhizobium;s__	0.143158	0	0.0408645	0.051634	0		0
Otu058	d__Bacteria;p__Proteobacteria;c__Alphaproteobacteria;o__Sphingomonadales;f__Sphingomonadaceae;g__Blastomonas;s__Blastomonas sp001713435	0.594966	0	0	0	0.183606		0
Otu059	d__Bacteria;p__Cyanobacteria;c__Vampirovibrionia;o__Obscuribacterales;f__Obscuribacteraceae;g__Ga0077546;s__	0	0	0	0.0471106	0.0550604		0
Otu060	d__Bacteria;p__Proteobacteria;c__Gammaproteobacteria;o__Burkholderiales;f__Burkholderiaceae;g__Pelomonas;s__	0.334412	0	0	0.0780826	0.0604998		0
Otu061	d__Bacteria;p__Verrucomicrobiota;c__Verrucomicrobiae;o__Pedosphaerales;f__Pedosphaeraceae;g__;s__	0	0	0.143573	0.528339	0.999112		0
Otu062	d__Bacteria;p__Dependentiae;c__Babeliae;o__Babeliales;f__;g__;s__	0	0	0.0665744	0.0965534	0		0
Otu063	d__Bacteria;p__Proteobacteria;c__Alphaproteobacteria;o__Rhodobacterales;f__Rhodobacteraceae;g__Tabrizicola;s__	0	0	0.0390756	0.0505167	0		0
Otu064	d__Bacteria;p__Bacteroidota;c__Bacteroidia;o__UBA7662;f__UBA7662;g__UBA7662;s__	0.557504	0.0436613	0.0605742	0	0		0
Otu065	d__Bacteria;p__Chloroflexota;c__Chloroflexia;o__Thermomicrobiales;f__UBA6265;g__;s__	0.0777775	0.0538806	0	0	0		0
Otu066	d__Bacteria;p__Proteobacteria;c__Alphaproteobacteria;o__Rhodobacterales;f__Rhodobacteraceae;g__TH137;s__	0.0814935	0.0444003	0	0	0		0
Otu067	d__Bacteria;p__Firmicutes_B;c__Desulfotomaculia;o__Desulfotomaculales;f__Desulfotomaculaceae;g__Desulfotomaculum_H;s__	0	0.0864586	0	0.0587999	0.683673		1				PLCCHLNC_00758, PLCCHLNC_00762	KHDFMDKP_00671	KHDFMDKP_00675
Otu068	d__Bacteria;p__Spirochaetota;c__Leptospirae;o__Leptospirales;f__Leptospiraceae;g__Leptospira_A;s__	0	0	0.407134	0.328397	0		0
Otu069	d__Bacteria;p__Proteobacteria;c__Alphaproteobacteria;o__Rhizobiales;f__Xanthobacteraceae;g__Azorhizobium;s__Azorhizobium sp002304505	0	0	0.0610409	0.0751465	0		0
Otu070	d__Bacteria;p__Proteobacteria;c__Alphaproteobacteria;o__Caulobacterales;f__Hyphomonadaceae;g__SWB02;s__	0	0	0	0	0.0838146		0
Otu071	d__Bacteria;p__Proteobacteria;c__Alphaproteobacteria;o__Sphingomonadales;f__Sphingomonadaceae;g__Novosphingobium;s__	0	0.0541768	0	0	0.900722		0
Otu072	d__Bacteria;p__Proteobacteria;c__Alphaproteobacteria;o__Rhizobiales;f__Xanthobacteraceae;g__;s__	0	0	0	0.0700147	0.0458209		1				GLJIDCPO_01944
Otu073	d__Bacteria;p__Proteobacteria;c__Alphaproteobacteria;o__Sphingomonadales;f__Sphingomonadaceae;g__Blastomonas;s__Blastomonas delafieldii	0	1.15903	0	0	10.9775		0
Otu074	d__Bacteria;p__Proteobacteria;c__Alphaproteobacteria;o__Caulobacterales;f__Caulobacteraceae;g__Phenylobacterium;s__Phenylobacterium sp001824475	0.569601	0	0	0.0473905	0		0
Otu075	d__Bacteria;p__Proteobacteria;c__Gammaproteobacteria;o__Pseudomonadales;f__Pseudomonadaceae;g__Pseudomonas_E;s__Pseudomonas_E alcaliphila_B	0.371297	0	0	0.405411	0		0
Otu076	d__Bacteria;p__Proteobacteria;c__Alphaproteobacteria;o__Caulobacterales;f__Hyphomonadaceae;g__SWB02;s__	0.133258	0	0	0	0		0
Otu077	d__Bacteria;p__Actinobacteriota;c__Actinobacteria;o__Propionibacteriales;f__Nocardioidaceae;g__Nocardioides;s__	0.0540845	0	0	0.118018	0		0
Otu078	d__Bacteria;p__Proteobacteria;c__Alphaproteobacteria;o__Rhizobiales;f__Phreatobacteraceae;g__Phreatobacter;s__Phreatobacter sp001464235	0.143749	0.0783063	0	0	0		0
Otu079	d__Bacteria;p__Actinobacteriota;c__Actinobacteria;o__Propionibacteriales;f__Propionibacteriaceae;g__Tessaracoccus_A;s__	0.050955	0	0.0883443	0	0		0
Otu080	d__Bacteria;p__Proteobacteria;c__Alphaproteobacteria;o__Caulobacterales;f__Caulobacteraceae;g__Caulobacter;s__Caulobacter sp001556515	0.0606087	0	0	0	0		0
Otu081	d__Bacteria;p__Bacteroidota;c__Bacteroidia;o__Chitinophagales;f__Chitinophagaceae;g__;s__	0	0	0.164726	0.21875	0		0
Otu082	d__Bacteria;p__Actinobacteriota;c__Actinobacteria;o__Actinomycetales;f__Microbacteriaceae;g__Microbacterium;s__Microbacterium profundi	0.0579905	0	0	0	0		0
Otu083	d__Bacteria;p__Proteobacteria;c__Alphaproteobacteria;o__Sphingomonadales;f__Sphingomonadaceae;g__Sphingobium;s__Sphingobium sp002312805	0.0566866	0	0	0	0		0
Otu084	d__Bacteria;p__Proteobacteria;c__Alphaproteobacteria;o__Sphingomonadales;f__Sphingomonadaceae;g__;s__	0	0	0	0.0473476	0		0
Otu085	d__Bacteria;p__Proteobacteria;c__Gammaproteobacteria;o__Legionellales;f__Legionellaceae;g__DDPF01;s__	0	0	0	0.0485271	0		0
Otu086	d__Bacteria;p__Proteobacteria;c__Gammaproteobacteria;o__Burkholderiales;f__Burkholderiaceae;g__Paucibacter;s__	0.166975	0.0612551	0	0	0		0
Otu087	d__Bacteria;p__Eremiobacterota;c__UBP9;o__UBA4705;f__;g__;s__	0	0	0.0438163	0.0541551	0		0
Otu088	d__Bacteria;p__Proteobacteria;c__Alphaproteobacteria;o__Rhizobiales;f__Xanthobacteraceae;g__Afipia;s__	0	0.0463121	0	0	0		0
Otu089	d__Bacteria;p__Proteobacteria;c__Alphaproteobacteria;o__Sphingomonadales;f__Sphingomonadaceae;g__Sphingomonas;s__Sphingomonas sp001555965	0	0.063698	0	0	0		0
Otu090	d__Bacteria;p__Proteobacteria;c__Gammaproteobacteria;o__Burkholderiales;f__Burkholderiaceae;g__Polaromonas;s__	0	0.0601981	0	0	0		0
Otu091	d__Bacteria;p__Proteobacteria;c__Alphaproteobacteria;o__Sphingomonadales;f__Sphingomonadaceae;g__Sphingomonas;s__	0	0.0724757	0	0	0		0
Otu107	d__Bacteria;p__Actinobacteriota;c__Actinobacteria;o__Actinomycetales;f__Microbacteriaceae;g__Microbacterium;s__Microbacterium chocolatum	0	6.71469	0	0	0		0
Otu108	d__Bacteria;p__Planctomycetota;c__Planctomycetes;o__Gemmatales;f__Gemmataceae;g__Fimbriiglobus;s__	0	0	0.092027	0	0		0
Otu109	d__Bacteria;p__Proteobacteria;c__Alphaproteobacteria;o__Caulobacterales;f__Caulobacteraceae;g__Phenylobacterium;s__	0	0	0.0731688	0	0		0
Otu110	d__Bacteria;p__Dependentiae;c__Babeliae;o__Babeliales;f__Babeliaceae;g__Babela;s__Babela massiliensis	0	0	0.0661765	0	0		0
Otu111	d__Bacteria;p__Proteobacteria;c__Gammaproteobacteria;o__Burkholderiales;f__Burkholderiaceae;g__Ralstonia;s__	0	0	0.0844138	0	0		0
Otu112	d__Bacteria;p__Cyanobacteria;c__Vampirovibrionia;o__Obscuribacterales;f__;g__;s__	0	0.118492	0	0	0		0
Otu113	d__Bacteria;p__Proteobacteria;c__Alphaproteobacteria;o__Rhizobiales;f__Xanthobacteraceae;g__Bradyrhizobium;s__Bradyrhizobium sp001556045	0	0.149758	0	0	0		1		FNGNOAJG_05574,FNGNOAJG_03010
Otu114	d__Bacteria;p__Proteobacteria;c__Alphaproteobacteria;o__Caulobacterales;f__Caulobacteraceae;g__Brevundimonas;s__	0	0.186995	0	0	0		0
Otu115	d__Bacteria;p__Proteobacteria;c__Alphaproteobacteria;o__Rhizobiales;f__Hyphomicrobiaceae;g__Hyphomicrobium;s__	0	0.141449	0	0	0		0
Otu117	d__Bacteria;p__Proteobacteria;c__Gammaproteobacteria;o__Nevskiales;f__Nevskiaceae;g__Nevskia;s__	0	0.0555291	0	0	0		0
Otu118	d__Bacteria;p__Proteobacteria;c__Alphaproteobacteria;o__Rhizobiales;f__Rhizobiaceae;g__Agrobacterium;s__	0	0.0543406	0	0	0		0
Otu119	d__Bacteria;p__Proteobacteria;c__Alphaproteobacteria;o__Sphingomonadales;f__Sphingomonadaceae;g__Blastomonas;s__	0	0.255112	0	0	0		0
Otu120	d__Bacteria;p__Firmicutes;c__Bacilli;o__Bacillales;f__Bacillaceae_A;g__Bacillus_AK;s__	0	0.456587	0	0	0		0
Otu121	d__Bacteria;p__Proteobacteria;c__Alphaproteobacteria;o__Rhizobiales;f__Beijerinckiaceae;g__Bosea;s__Bosea sp001556025	0	0.109723	0	0	0		0
Otu122	d__Bacteria;p__Planctomycetota;c__Planctomycetes;o__Gemmatales;f__Gemmataceae;g__Gemmata;s__	0	0.0502415	0	0	0		0
Otu123	d__Bacteria;p__Proteobacteria;c__Gammaproteobacteria;o__Xanthomonadales;f__Xanthomonadaceae;g__Luteimonas;s__	0	0.529416	0	0	0		0
Otu124	d__Bacteria;p__Proteobacteria;c__Alphaproteobacteria;o__Rhizobiales;f__Xanthobacteraceae;g__Bradyrhizobium;s__	0	0.0683929	0	0	0		0
Otu125	d__Bacteria;p__Cyanobacteria;c__Vampirovibrionia;o__Obscuribacterales;f__;g__;s__	0	0.0802455	0	0	0		0
Otu126	d__Bacteria;p__Proteobacteria;c__Gammaproteobacteria;o__Burkholderiales;f__Burkholderiaceae;g__Cupriavidus;s__	0	0	0	0	0.11979		0
Otu127	d__Bacteria;p__Proteobacteria;c__Alphaproteobacteria;o__Rhizobiales;f__Xanthobacteraceae;g__Bradyrhizobium;s__	0	0	0	0	0.0832552		1					ENOIGOEJ_05903
Otu128	d__Bacteria;p__Proteobacteria;c__Alphaproteobacteria;o__Caulobacterales;f__Caulobacteraceae;g__Phenylobacterium;s__	0	0	0	0	0.106892		0
Otu129	d__Bacteria;p__Actinobacteriota;c__Actinobacteria;o__Mycobacteriales;f__Mycobacteriaceae;g__Mycobacterium;s__Mycobacterium avium	0	0	0	0	0.0525237		0
Otu130	d__Bacteria;p__Proteobacteria;c__Alphaproteobacteria;o__Rhizobiales;f__UBA4765;g__UBA4765;s__UBA4765 sp002365175	0	0	0	0	0.0689149		0
Otu131	d__Bacteria;p__Proteobacteria;c__Alphaproteobacteria;o__Caulobacterales;f__Caulobacteraceae;g__Phenylobacterium;s__	0	0	0	0	0.153478		0
Otu132	d__Bacteria;p__Bacteroidota;c__Bacteroidia;o__Chitinophagales;f__Chitinophagaceae;g__UBA12329;s__	0	0	0	0	0.144363		0
Otu133	d__Bacteria;p__Proteobacteria;c__Alphaproteobacteria;o__Sphingomonadales;f__Sphingomonadaceae;g__Porphyrobacter;s__	0	0	0	0	0.266942		0
Otu134	d__Bacteria;p__Proteobacteria;c__Alphaproteobacteria;o__Sphingomonadales;f__Sphingomonadaceae;g__Sphingomonas;s__	0	0	0	0	0.122323		0
Otu135	d__Bacteria;p__Firmicutes_D;c__UBA994;o__UBA994;f__UBA994;g__;s__	0	0	0	0	0.498361		0
Otu136	d__Bacteria;p__Firmicutes_B;c__Desulfotomaculia;o__Desulfotomaculales;f__Pelotomaculaceae;g__;s__	0	0	0	0	0.0866596		0
Otu137	d__Bacteria;p__Proteobacteria;c__Gammaproteobacteria;o__Legionellales;f__Legionellaceae;g__DDPF01;s__	0	0	0	0	0.417469		0
Otu138	d__Bacteria;p__Proteobacteria;c__Gammaproteobacteria;o__Burkholderiales;f__SG8-41;g__Ga0077527;s__	0	0	0	0	0.528098		0
Otu139	d__Bacteria;p__Proteobacteria;c__Gammaproteobacteria;o__Burkholderiales;f__Burkholderiaceae;g__Cupriavidus;s__Cupriavidus pauculus_A	0	0	0	0	0.0459625		0
Otu140	d__Bacteria;p__Actinobacteriota;c__Actinobacteria;o__Actinomycetales;f__Microbacteriaceae;g__Microbacterium;s__Microbacterium lacus	0	0	0	0.0469392	0		0
Otu141	d__Bacteria;p__Actinobacteriota;c__Actinobacteria;o__Mycobacteriales;f__Mycobacteriaceae;g__Rhodococcus;s__Rhodococcus qingshengii	0	0	0	0.10739	0		0
Otu142	d__Bacteria;p__Actinobacteriota;c__Actinobacteria;o__Actinomycetales;f__Microbacteriaceae;g__Salinibacterium;s__	0	0	0	0.0858484	0		0
Otu143	d__Bacteria;p__Actinobacteriota;c__Actinobacteria;o__Actinomycetales;f__Microbacteriaceae;g__Yonghaparkia;s__	0	0	0	0.157154	0		0
Otu144	d__Bacteria;p__Proteobacteria;c__Alphaproteobacteria;o__Rhizobiales;f__Rhizobiaceae;g__Aquamicrobium;s__	0	0	0	0.260952	0		0
Otu145	d__Bacteria;p__Proteobacteria;c__Alphaproteobacteria;o__Sphingomonadales;f__Sphingomonadaceae;g__Sphingopyxis;s__	0	0	0	0.160656	0		0
Otu146	d__Bacteria;p__Proteobacteria;c__Gammaproteobacteria;o__Pseudomonadales;f__Pseudomonadaceae;g__Pseudomonas;s__Pseudomonas aeruginosa	0.307388	0	0	0	0		0
Otu152	d__Bacteria;p__Proteobacteria;c__Alphaproteobacteria;o__Sphingomonadales;f__Sphingomonadaceae;g__Sphingopyxis;s__	0.286719	0	0	0	0		0
Otu153	d__Bacteria;p__Proteobacteria;c__Alphaproteobacteria;o__Sphingomonadales;f__Sphingomonadaceae;g__Novosphingobium;s__	0.0864103	0	0	0	0		0
Otu154	d__Bacteria;p__Proteobacteria;c__Alphaproteobacteria;o__Acetobacterales;f__Acetobacteraceae;g__Roseomonas_A;s__	0.0686928	0	0	0	0		0
Otu155	d__Bacteria;p__Bacteroidota;c__Bacteroidia;o__Chitinophagales;f__Chitinophagaceae;g__UBA1931;s__	0.0575627	0	0	0	0		0
Otu157	d__Bacteria;p__Proteobacteria;c__Alphaproteobacteria;o__Rhizobiales;f__Rhizobiaceae;g__Allorhizobium;s__	0.446231	0	0	0	0		1	AKIGGONH_03273
Otu158	d__Bacteria;p__Bacteroidota;c__Bacteroidia;o__Chitinophagales;f__Chitinophagaceae;g__UBA1931;s__	0.0744194	0	0	0	0		0
Otu159	d__Bacteria;p__Proteobacteria;c__Alphaproteobacteria;o__Sphingomonadales;f__Sphingomonadaceae;g__Novosphingobium;s__Novosphingobium subterraneum	0.47154	0	0	0	0		0
Otu160	d__Bacteria;p__Armatimonadota;c__Fimbriimonadia;o__Fimbriimonadales;f__Fimbriimonadaceae;g__;s__	0.509592	0	0	0	0		0
Otu161	d__Bacteria;p__Proteobacteria;c__Alphaproteobacteria;o__Rhizobiales;f__Beijerinckiaceae;g__Bosea;s__Bosea sp001713455	0.129119	0	0	0	0		0
Otu162	d__Bacteria;p__Proteobacteria;c__Gammaproteobacteria;o__Xanthomonadales;f__Xanthomonadaceae;g__Pseudoxanthomonas_A;s__	0.0673967	0	0	0	0		0
Otu163	d__Bacteria;p__Proteobacteria;c__Gammaproteobacteria;o__Burkholderiales;f__Burkholderiaceae;g__Acidovorax_D;s__Acidovorax_D sp001411535	0	0	0	0	0.374391		0
Otu164	d__Bacteria;p__Proteobacteria;c__Alphaproteobacteria;o__Reyranellales;f__Reyranellaceae;g__Reyranella;s__	0	0	0	0	0.198235		0
		0.973369	7.06469	6.32668	11.7208	11.0455

## Sheet: S5_B944_MAG_METABOLIC Output
Table S5. Output from the program METABOLIC on the functional potentials of MAG OTUs collected on specified dates in 2020 from Grant B944.											27-May (147)	27-May (147)	27-May (147)	27-May (147)	27-May (147)	27-May (147)	27-May (147)	27-May (147)	27-May (147)	27-May (147)	27-May (147)	27-May (147)	27-May (147)	27-May (147)	27-May (147)	27-May (147)	27-May (147)	27-May (147)	27-May (147)	27-May (147)	27-May (147)	27-May (147)	27-May (147)	27-May (147)	27-May (147)	27-May (147)	27-May (147)	27-May (147)	27-May (147)	27-May (147)	27-May (147)	27-May (147)	27-May (147)	27-May (147)	27-May (147)	27-May (147)	27-May (147)	27-May (147)	27-May (147)
Category	Function	Gene.abbreviation	Gene.name	Hmm.file	Corresponding.KO	Reaction	Substrate	Product	Hmm.detecting.threshold		bin1	bin10	bin11	bin12	bin13	bin14	bin15	bin16	bin17	bin18	bin19	bin2	bin20	bin21	bin22	bin23	bin24	bin25	bin26	bin27	bin28	bin29	bin3	bin30	bin31	bin32	bin33	bin34	bin35	bin36	bin37	bin38	bin39	bin4	bin40	bin41	bin42	bin43	bin44
Thermophilic specific	Thermophilic specific	rgy	reverse gyrase	TIGR01054.hmm	K03170	Thermophilic specific	N/A	N/A	469.70|full		0	0	0	0	0	0	0	0	0	0	0	0	0	0	0	0	0	0	0	0	0	0	0	0	0	0	0	0	0	0	0	0	0	0	0	0	0	0	0
Amino acid utilization	4-aminobutyrate aminotransferase and related aminotransferases	4-aminobutyrate aminotransferase and related aminotransferases	4-aminobutyrate aminotransferase and related aminotransferases	K00823.hmm, K07250.hmm, K13524.hmm, K14268.hmm, K03918.hmm	K00823, K07250, K13524, K14268, K03918	4-aminobutanoate + 2-oxoglutarate = succinate semialdehyde + L-glutamate [RN:R01648]	4-aminobutanoate; 2-oxoglutarate	succinate semialdehyde; L-glutamate	609.33|domain, 639.10|domain, 436.80|full, 825.23|full, 369.10|full		0	0	0	0	2	0	0	0	0	0	0	0	2	0	0	0	0	0	0	0	2	0	1	2	0	0	2	1	0	0	0	0	0	2	1	0	0	0	0
Amino acid utilization	Aminotransferase class I and II	aminotransferase class I and II	aminotransferase class I and II	K05825.hmm	K05825	L-2-aminoadipate + 2-oxoglutarate = 2-oxoadipate + L-glutamate [RN:R01939]	L-2-aminoadipate; 2-oxoglutarate	2-oxoadipate; L-glutamate	392.87|domain		0	1	0	3	1	0	0	1	0	0	1	1	1	0	0	2	0	0	0	0	0	2	1	1	0	0	1	0	0	0	0	1	0	1	0	0	1	0	1
Amino acid utilization	Phosphoserine aminotransferase	phosphoserine aminotransferase	phosphoserine aminotransferase	K00831.hmm	K00831	O-phospho-L-serine + 2-oxoglutarate = 3-phosphooxypyruvate + L-glutamate [RN:R04173]; 4-phosphooxy-L-threonine + 2-oxoglutarate = (3R)-3-hydroxy-2-oxo-4-phosphooxybutanoate + L-glutamate [RN:R05085]	O-phospho-L-serine; 2-oxoglutarate; 4-phosphooxy-L-threonine	3-phosphooxypyruvate; L-glutamate; (3R)-3-hydroxy-2-oxo-4-phosphooxybutanoate	137.97|full		1	1	1	1	1	1	1	1	1	1	1	0	1	1	1	1	1	1	1	1	1	0	1	1	0	1	1	1	1	0	1	0	2	1	0	1	1	1	0
Amino acid utilization	Ornithine/acetylornithine aminotransferase	ornithine/acetylornithine aminotransferase	ornithine/acetylornithine aminotransferase	K00819.hmm, K00821.hmm, K05830.hmm, K00840.hmm	K00819, K00821, K05830, K00840	L-ornithine + a 2-oxo carboxylate = L-glutamate 5-semialdehyde + an L-amino acid [RN:R01343]	L-ornithine; 2-oxo carboxylate	L-glutamate 5-semialdehyde; L-amino acid	490.03|full, 483.83|domain, 505.00|domain, 704.00|domain		0	1	1	1	3	1	0	2	1	0	0	1	1	1	1	1	1	1	2	1	1	1	1	1	0	1	1	1	2	0	1	0	2	2	1	1	1	1	0
Amino acid utilization	Branched-chain amino acid aminotransferase/4-amino-4-deoxychorismate lyase	branched-chain amino acid aminotransferase/4-amino-4-deoxychorismate lyase	branched-chain amino acid aminotransferase/4-amino-4-deoxychorismate lyase	K00826.hmm, K02619.hmm, K03342.hmm	K00826, K02619, K03342	L-leucine + 2-oxoglutarate = 4-methyl-2-oxopentanoate + L-glutamate [RN:R01090]	L-leucine; 2-oxoglutarate	4-methyl-2-oxopentanoate; L-glutamate	188.77|full, 187.00|full, 522.93|full		2	2	4	1	1	1	2	2	3	2	0	1	2	1	1	1	2	0	1	2	2	0	1	2	4	2	2	1	1	0	2	3	1	2	1	3	1	2	0
Amino acid utilization	Aspartate/tyrosine/aromatic aminotransferase	aspartate/tyrosine/aromatic aminotransferase	aspartate/tyrosine/aromatic aminotransferase	K00812.hmm, K00813.hmm, K11358.hmm, K00832.hmm	K00812, K00813, K11358, K00832	L-aspartate + 2-oxoglutarate = oxaloacetate + L-glutamate [RN:R00355]	L-aspartate; 2-oxoglutarate	oxaloacetate; L-glutamate	464.33|full, 530.40|full, 342.60|full, 553.10|full		0	0	2	0	0	1	0	0	1	1	0	0	2	1	1	1	1	1	1	1	1	1	2	1	3	0	1	1	1	0	0	2	1	2	1	1	1	1	1
Amino acid utilization	Histidinol-phosphate/aromatic aminotransferase	histidinol-phosphate/aromatic aminotransferase	histidinol-phosphate/aromatic aminotransferase	K00817.hmm	K00817	L-histidinol phosphate + 2-oxoglutarate = 3-(imidazol-4-yl)-2-oxopropyl phosphate + L-glutamate [RN:R03243]	L-histidinol phosphate; 2-oxoglutarate	3-(imidazol-4-yl)-2-oxopropyl phosphate; L-glutamate	289.63|full		0	2	2	3	2	1	0	1	1	1	0	2	1	1	1	1	2	1	1	1	2	2	1	3	0	1	1	1	1	0	1	1	1	2	1	1	1	1	0
Amino acid utilization	Serine-pyruvate aminotransferase/archaeal aspartate aminotransferase	serine-pyruvate aminotransferase/archaeal aspartate aminotransferase	serine-pyruvate aminotransferase/archaeal aspartate aminotransferase	K00830.hmm	K00830	L-alanine + glyoxylate = pyruvate + glycine [RN:R00369]	L-alanine; glyoxylate	pyruvate; glycine	418.23|domain		0	0	1	0	0	1	0	0	0	0	0	1	0	0	0	1	0	0	1	0	0	0	2	0	1	0	0	0	1	0	0	0	0	0	0	0	3	0	0
Ethanol fermentation	Acetate => Acetaldehyde	acetate => acetaldehyde	acetate => acetaldehyde	K00129.hmm, K00138.hmm	K00129, K00138	an aldehyde + NAD(P)+ + H2O = a carboxylate + NAD(P)H + H+ [RN:R00538 R00634]	aldehyde; NAD+; NADP+; H2O	carboxylate; NADH; NADPH; H+	764.63|full, 807.77|domain		0	1	0	0	0	0	0	0	0	0	0	0	1	1	1	0	1	0	0	0	1	0	0	1	0	1	1	0	0	0	0	0	0	1	0	0	0	0	0
Ethanol fermentation	Acetaldehyde => Ethanol	acetaldehyde => ethanol	acetaldehyde => ethanol	K13954.hmm, K00001.hmm, K04072.hmm, K00114.hmm, K00002.hmm, K04022.hmm, K22473.hmm	K13954, K00001, K04072, K00114, K00002, K04022, K22473	a primary alcohol + NAD+ = an aldehyde + NADH + H+ [RN:R00623]; a secondary alcohol + NAD+ = a ketone + NADH + H+ [RN:R00624]	primary alcohol; NAD+; secondary alcohol	aldehyde; NADH; H+; ketone	504.00|domain, 336.20|domain, 644.33|full, 652.23|domain, 406.57|full, 471.53|full, 1290.63|full		0	0	0	0	0	0	0	0	0	0	1	0	0	0	0	0	0	1	0	0	0	0	2	0	0	1	0	0	0	0	0	0	0	0	0	0	0	0	0
Fatty acid degradation	Fatty acid degradation	acyl-CoA dehydrogenase	acyl-CoA dehydrogenase	K00249.hmm, K00255.hmm, K06445.hmm, K06446.hmm, K09456.hmm, K09478.hmm, K11410.hmm, K15980.hmm, K18244.hmm	K00249, K00255, K06445, K06446, K09456, K09478, K11410, K15980, K18244	a acyl-CoA + electron-transfer flavoprotein = a trans-2,3-dehydroacyl-CoA + reduced electron-transfer flavoprotein [RN:R00392]	acyl-CoA; electron-transfer flavoprotein	trans-2,3-dehydroacyl-CoA; reduced electron-transfer flavoprotein	318.80|domain, 575.20|full, 427.00|full, 490.30|domain, 461.93|full, 500.07|full, 510.67|domain, 782.47|full, 576.53|domain		8	6	6	6	1	5	9	1	5	9	1	0	6	2	3	3	7	1	7	4	3	1	8	5	3	8	3	0	11	0	7	1	3	3	1	2	12	0	0
Aromatics degradation	Protocatechuate/Catechol degradation	catA	catechol 1,2-dioxygenase	K03381.hmm	K03381	catechol + O2 = cis,cis-muconate [RN:R00817]	catechol; O2	cis,cis-muconate	343.50|domain		0	0	0	0	0	0	0	0	0	0	0	0	0	0	0	0	0	0	0	0	0	0	0	1	0	0	0	0	0	0	0	0	0	0	0	0	0	0	0
Aromatics degradation	Phenol => Benzoyl-CoA	ubiX	flavin prenyltransferase	K03186.hmm	K03186	dimethylallyl phosphate + FMNH2 = prenylated FMNH2 + phosphate [RN:R11225]	dimethylallyl phosphate; FMNH2	prenylated FMNH2; phosphate	125.70|full		0	1	0	1	0	0	0	0	0	0	0	1	1	0	0	0	1	2	1	0	0	1	1	0	0	0	0	1	1	0	0	0	1	1	0	1	0	1	0
Aromatics degradation	Phenol => Benzoyl-CoA	bsdC	vanillate/4-hydroxybenzoate decarboxylase subunit C	K01612.hmm	K01612	4-hydroxybenzoate = phenol + CO2 [RN:R01238]	4-hydroxybenzoate	phenol; CO2	574.80|full		0	0	0	0	0	0	0	0	0	0	0	0	0	0	0	0	0	0	0	0	0	0	0	0	0	0	0	0	0	0	0	0	0	0	0	0	0	0	0
Aromatics degradation	Benzoyl-CoA reduction	bcrC	benzoyl-CoA reductase subunit C	K04112.hmm	K04112	cyclohexa-1,5-diene-1-carbonyl-CoA + oxidized ferredoxin + 2 ADP + 2 phosphate = benzoyl-CoA + reduced ferredoxin + 2 ATP + 2 H2O [RN:R02451]	cyclohexa-1,5-diene-1-carbonyl-CoA; oxidized ferredoxin; ADP; phosphate	benzoyl-CoA; reduced ferredoxin; ATP; H2O	370.00|full		1	0	0	0	0	0	0	0	0	0	0	0	0	0	0	0	1	0	0	0	0	0	0	0	0	0	0	0	0	0	0	0	0	0	0	0	0	0	0
Aromatics degradation	Benzoyl-CoA reduction	bcrB	benzoyl-CoA reductase subunit B	K04113.hmm	K04113	cyclohexa-1,5-diene-1-carbonyl-CoA + oxidized ferredoxin + 2 ADP + 2 phosphate = benzoyl-CoA + reduced ferredoxin + 2 ATP + 2 H2O [RN:R02451]	cyclohexa-1,5-diene-1-carbonyl-CoA; oxidized ferredoxin; ADP; phosphate	benzoyl-CoA; reduced ferredoxin; ATP; H2O	317.33|full		1	0	0	0	0	1	0	0	0	0	0	0	0	0	0	0	1	0	0	0	0	0	0	0	0	0	0	0	0	0	0	0	0	0	0	0	0	0	0
Aromatics degradation	Benzoyl-CoA reduction	bcrA	benzoyl-CoA reductase subunit A	K04114.hmm	K04114	cyclohexa-1,5-diene-1-carbonyl-CoA + oxidized ferredoxin + 2 ADP + 2 phosphate = benzoyl-CoA + reduced ferredoxin + 2 ATP + 2 H2O [RN:R02451]	cyclohexa-1,5-diene-1-carbonyl-CoA; oxidized ferredoxin; ADP; phosphate	benzoyl-CoA; reduced ferredoxin; ATP; H2O	396.30|full		0	0	0	0	0	0	0	0	0	0	0	0	0	0	0	0	1	0	0	0	0	0	0	0	0	0	0	0	0	0	0	0	0	0	0	0	0	0	0
Aromatics degradation	Benzoyl-CoA reduction	bcrD	benzoyl-CoA reductase subunit D	K04115.hmm	K04115	cyclohexa-1,5-diene-1-carbonyl-CoA + oxidized ferredoxin + 2 ADP + 2 phosphate = benzoyl-CoA + reduced ferredoxin + 2 ATP + 2 H2O [RN:R02451]	cyclohexa-1,5-diene-1-carbonyl-CoA; oxidized ferredoxin; ADP; phosphate	benzoyl-CoA; reduced ferredoxin; ATP; H2O	296.30|full		0	0	0	0	0	0	0	0	0	0	0	0	0	0	0	0	1	0	0	0	0	0	0	0	0	0	0	0	0	0	0	0	0	0	0	0	0	0	0
Complex carbon degradation	Cellulose degrading	cellobiosidase	cellobiosidase	K19668.hmm	K19668	Hydrolysis of (1->4)-beta-D-glucosidic linkages in cellulose and cellotetraose, releasing cellobiose from the non-reducing ends of the chains	N/A	N/A	225.47|domain		0	0	0	0	0	0	0	0	0	0	0	0	0	0	0	0	0	0	0	0	0	0	0	0	0	0	0	0	0	0	0	0	0	0	0	0	0	0	0
Complex carbon degradation	Cellulose degrading	cellulase	cellulase	K01179.hmm, K20542.hmm	K01179, K20542	Endohydrolysis of (1->4)-beta-D-glucosidic linkages in cellulose, lichenin and cereal beta-D-glucans	N/A	N/A	27.30|domain, 152.20|full		0	1	6	0	0	1	0	0	0	0	0	0	0	0	1	0	0	0	0	0	1	0	1	1	2	0	0	1	0	0	0	0	0	1	3	0	0	1	0
Complex carbon degradation	Cellulose degrading	beta-glucosidase	beta-glucosidase	K01188.hmm, K05349.hmm, K05350.hmm	K01188, K05349, K05350	Hydrolysis of terminal, non-reducing beta-D-glucosyl residues with release of beta-D-glucose	N/A	N/A	695.13|domain, 314.90|full, 584.90|domain		1	6	0	0	3	4	0	1	1	0	1	0	0	1	1	0	1	3	0	0	0	0	1	1	0	1	0	2	2	0	1	1	0	1	6	5	0	4	1
Complex carbon degradation	Hemicullulose debranching	arabinosidase	arabinosidase	K01209.hmm, K15921.hmm	K01209, K15921	Hydrolysis of terminal non-reducing alpha-L-arabinofuranoside residues in alpha-L-arabinosides.	N/A	N/A	96.47|full, 225.70|domain		1	3	0	0	0	3	0	0	0	0	0	0	1	0	0	0	0	0	0	0	0	0	0	1	0	0	0	3	1	0	2	0	0	0	9	9	0	8	1
Complex carbon degradation	Hemicullulose debranching	beta-glucuronidase	beta-glucuronidase	K01195.hmm	K01195	a beta-D-glucuronoside + H2O = D-glucuronate + an alcohol [RN:R01478]	beta-D-glucuronoside; H2O	D-glucuronate; alcohol	403.53|full		0	0	0	0	0	0	0	1	0	0	0	0	0	0	0	0	0	0	0	0	0	0	0	0	0	0	0	0	0	0	0	0	0	0	0	0	0	1	0
Complex carbon degradation	Hemicullulose debranching	alpha-L-rhamnosidase	alpha-L-rhamnosidase	K05989.hmm	K05989	Hydrolysis of terminal non-reducing alpha-L-rhamnose residues in alpha-L-rhamnosides	N/A	N/A	173.10|domain		0	0	0	0	0	0	0	0	0	0	0	0	0	0	0	0	0	0	0	0	0	0	0	0	0	0	0	3	0	0	0	0	0	0	10	4	0	0	1
Complex carbon degradation	Endohemicellulases	mannan endo-1,4-beta-mannosidase	mannan endo-1,4-beta-mannosidase	K01218.hmm, K19355.hmm	K01218, K19355	Random hydrolysis of (1->4)-beta-D-mannosidic linkages in mannans, galactomannans and glucomannans [RN:R08612]	N/A	N/A	78.93|domain, 100.53|full		0	1	0	1	0	0	0	0	0	0	0	0	0	0	0	0	0	0	0	0	0	0	0	0	0	0	0	1	0	0	0	3	0	0	9	0	0	0	0
Complex carbon degradation	Endohemicellulases	alpha-D-xyloside xylohydrolase	alpha-D-xyloside xylohydrolase	K01811.hmm	K01811	Hydrolysis of terminal, non-reducing alpha-D-xylose residues with release of alpha-D-xylose.	N/A	N/A	621.53|domain		0	1	0	0	0	1	0	0	0	0	0	0	0	0	0	0	0	0	0	0	0	0	0	0	0	0	0	1	0	0	0	0	0	0	1	0	0	0	0
Complex carbon degradation	Other oligosaccharide degrading	beta-xylosidase	beta-xylosidase	K01198.hmm	K01198	Hydrolysis of (1->4)-beta-D-xylans, to remove successive D-xylose residues from the non-reducing termini	N/A	N/A	184.60|domain		2	2	0	0	0	2	0	0	1	0	0	0	0	0	0	0	0	0	0	0	0	0	1	1	0	0	0	0	2	0	2	0	0	1	6	3	0	2	1
Complex carbon degradation	Other oligosaccharide degrading	beta-mannosidase	beta-mannosidase	K01192.hmm	K01192	Hydrolysis of terminal, non-reducing beta-D-mannose residues in beta-D-mannosides [RN:R08613]	N/A	N/A	406.10|full		0	0	0	0	0	0	0	0	0	0	0	0	0	1	1	0	0	0	0	0	0	0	0	2	0	0	0	1	0	0	0	0	0	2	3	3	0	0	1
Complex carbon degradation	Other oligosaccharide degrading	beta-galactosidase	beta-galactosidase	K01190.hmm, K12111.hmm, K12308.hmm	K01190, K12111, K12308	Hydrolysis of terminal non-reducing beta-D-galactose residues in beta-D-galactosides	N/A	N/A	382.13|full, 1274.03|domain, 225.67|domain		0	1	0	0	1	2	1	2	0	0	0	0	0	0	1	0	0	0	0	1	0	1	0	2	0	1	0	2	0	0	1	1	0	0	11	9	0	1	2
Complex carbon degradation	Amylolytic enzymes	alpha-amylase	alpha-amylase	K01176.hmm, K05343.hmm, K07405.hmm	K01176, K05343, K07405	Endohydrolysis of (1->4)-alpha-D-glucosidic linkages in polysaccharides containing three or more (1->4)-alpha-linked D-glucose units	N/A	N/A	252.60|domain, 495.17|domain, 344.03|full		0	1	2	0	2	1	0	2	0	0	0	1	0	1	0	0	1	0	1	0	1	0	1	1	1	0	0	0	0	0	1	2	0	0	2	0	1	0	0
Complex carbon degradation	Amylolytic enzymes	glucoamylase	glucoamylase	K01178.hmm	K01178	Hydrolysis of terminal (1->4)-linked alpha-D-glucose residues successively from non-reducing ends of the chains with release of beta-D-glucose	N/A	N/A	152.77|full		0	1	0	0	0	0	0	0	0	0	0	0	0	0	0	0	0	1	0	0	0	0	0	0	0	0	0	1	0	0	0	0	0	0	0	0	0	0	0
Complex carbon degradation	Amylolytic enzymes	pullulanase	pullulanase	K01200.hmm	K01200	Hydrolysis of (1->6)-alpha-D-glucosidic linkages in pullulan, amylopectin and glycogen, and in the alpha- and beta-limit dextrins of amylopectin and glycogen	N/A	N/A	390.57|domain		0	0	0	0	0	0	0	0	0	0	1	0	1	0	0	0	0	0	0	0	0	0	1	0	0	0	0	0	0	0	0	0	0	0	0	0	0	0	1
Complex carbon degradation	Amylolytic enzymes	isoamylase	isoamylase	K01214.hmm	K01214	Hydrolysis of (1->6)-alpha-D-glucosidic branch linkages in glycogen, amylopectin and their beta-limit dextrins	N/A	N/A	962.67|full		0	0	1	0	0	0	0	1	0	0	0	0	1	0	0	0	2	0	1	0	2	0	1	2	1	0	0	0	0	0	1	2	0	2	1	0	1	0	0
Complex carbon degradation	Chitin degrading	chitiniase	chitiniase	K01183.hmm, K13381.hmm	K01183, K13381	Random endo-hydrolysis of N-acetyl-beta-D-glucosaminide (1->4)-beta-linkages in chitin and chitodextrins	N/A	N/A	121.47|full, 339.03|domain		0	0	0	0	0	0	0	0	0	0	0	0	1	0	0	0	0	0	0	0	0	0	0	0	0	0	0	0	0	0	0	0	1	0	0	1	0	0	0
Complex carbon degradation	Chitin degrading	hexosaminidase	hexosaminidase	K01207.hmm, K12373.hmm, K14459.hmm	K01207, K12373, K14459	Hydrolysis of terminal non-reducing N-acetyl-D-hexosamine residues in N-acetyl-beta-D-hexosaminides	N/A	N/A	253.67|domain, 86.50|full, 200.80|full		2	1	1	0	1	2	0	6	1	1	0	0	3	2	2	1	1	0	1	1	1	0	1	2	1	1	1	3	1	0	1	3	2	1	3	7	1	4	5
Fermentation	Pyruvate oxidation	porA	pyruvate ferredoxin oxidoreductase alpha subunit	K00169.hmm	K00169	pyruvate + CoA + 2 oxidized ferredoxin = acetyl-CoA + CO2 + 2 reduced ferredoxin + 2 H+ [RN:R01196]	pyruvate; CoA; oxidized ferredoxin	acetyl-CoA; CO2; reduced ferredoxin; H+	299.20|full		0	0	0	1	0	0	0	0	0	0	0	2	0	0	0	0	1	0	0	0	0	0	1	0	0	0	0	1	0	0	0	0	0	0	0	0	0	0	0
Fermentation	Alcohol utilization	adh	alcohol dehydrogenase	K00001.hmm	K00001	a primary alcohol + NAD+ = an aldehyde + NADH + H+ [RN:R00623]; a secondary alcohol + NAD+ = a ketone + NADH + H+ [RN:R00624]	primary alcohol; NAD+; secondary alcohol	aldehyde; NADH; H+; ketone	336.20|domain		0	0	0	0	0	0	0	0	0	0	0	0	0	0	0	0	0	1	0	0	0	0	0	0	0	0	0	0	0	0	0	0	0	0	0	0	0	0	0
Fermentation	Lactate utilization	ldh	L-lactate dehydrogenase	K00016.hmm	K00016	(S)-lactate + NAD+ = pyruvate + NADH + H+ [RN:R00703]	(S)-lactate; NAD+	pyruvate; NADH; H+	317.10|full		0	0	0	0	1	0	0	1	0	0	1	1	0	0	0	0	0	0	0	0	1	0	0	1	1	0	0	1	0	1	0	1	0	1	0	0	0	0	0
Fermentation	Acetogenesis	acdA	acetyl coenzyme A synthetase (ADP forming), alpha domain	TIGR02717.hmm	K01905	ATP + acetate + CoA = ADP + phosphate + acetyl-CoA [RN:R00229]	ATP; acetate; CoA	ADP; phosphate; acetyl-CoA	463.00|full		0	0	0	0	2	0	0	0	0	0	0	1	0	0	0	0	0	0	0	0	0	0	1	0	0	0	0	0	0	0	0	0	0	0	0	0	0	0	0
Fermentation	Acetogenesis	ack	acetate kinase	TIGR00016.hmm	K00925	ATP + acetate = ADP + acetyl phosphate [RN:R00315]	ATP; acetate	ADP; acetyl phosphate	146.10|full		0	1	1	1	0	1	0	1	0	0	1	0	1	0	0	0	1	0	1	0	1	1	1	1	2	0	1	0	0	0	0	0	0	1	1	1	0	1	1
Fermentation	Acetogenesis	pta	phosphate acetyltransferase	TIGR00651.hmm	K00625	acetyl-CoA + phosphate = CoA + acetyl phosphate [RN:R00230]	acetyl-CoA; phosphate	CoA; acetyl phosphate	205.40|full		0	0	0	0	0	0	0	1	0	0	0	0	0	1	1	0	0	0	0	0	0	0	0	0	0	0	0	0	0	0	0	0	0	0	2	2	0	1	0
Fermentation	Acetate to acetyl-CoA	acs	acetyl-CoA synthetase	TIGR02188.hmm	K01895	ATP + acetate + CoA = AMP + diphosphate + acetyl-CoA [RN:R00235]	ATP; acetate; CoA	AMP; diphosphate; acetyl-CoA	684.65|full		2	0	1	0	0	2	2	0	1	1	0	2	1	1	1	1	1	1	1	1	0	0	2	1	0	1	1	1	0	0	2	1	1	1	1	1	1	1	1
Fermentation	Pyruvate <=> acetyl-CoA + formate	pflD	formate C-acetyltransferase	K00656.hmm	K00656	acetyl-CoA + formate = CoA + pyruvate [RN:R00212]	acetyl-CoA; formate	CoA; pyruvate	336.47|full		0	0	0	0	0	0	0	0	0	0	1	1	0	0	0	0	1	0	0	0	0	0	0	0	0	0	0	0	0	0	0	0	0	0	0	0	0	0	0
C1 metabolism	Methanol oxidation	mxaF	methanol dehydrogenase (cytochrome c) subunit 1	methanol_dehydrogenase_pqq_xoxF_mxaF.hmm	K14028	a primary alcohol + 2 ferricytochrome cL = an aldehyde + 2 ferrocytochrome cL + 2 H+ [RN:R10713]	primary alcohol; ferricytochrome cL	aldehyde; ferrocytochrome cL; H+	400|full		0	0	0	0	0	0	0	0	0	1	0	0	0	0	0	0	0	0	1	0	1	0	4	0	0	2	0	0	1	0	1	0	0	1	0	0	0	0	1
C1 metabolism	Methanol oxidation	mdh	methanol dehydrogenase	TIGR04266.hmm	K00093	methanol + NAD+ = formaldehyde + NADH + H+ [RN:R00605]	methanol; NAD+	formaldehyde; NADH; H+	400.00|full		0	0	0	0	0	0	0	0	0	0	0	0	0	0	0	0	0	0	0	0	0	0	0	0	0	0	0	0	0	0	0	0	0	0	0	0	0	0	0
C1 metabolism	Methyl amine -> formaldehyde	mauA	methylamine dehydrogenase light chain	TIGR02659.hmm	K15228	methylamine + H2O + 2 amicyanin = formaldehyde + NH3 + 2 reduced amicyanin [RN:R00606]	methylamine; H2O; amicyanin	formaldehyde; NH3; reduced amicyanin	85.80|full		0	0	0	0	0	1	0	0	0	1	0	0	0	0	0	0	0	0	0	0	0	0	0	0	0	0	0	0	0	0	0	0	0	0	0	0	0	0	0
C1 metabolism	Methyl amine -> formaldehyde	mauB	methylamine dehydrogenase heavy chain	TIGR02658.hmm	K15229	methylamine + H2O + 2 amicyanin = formaldehyde + NH3 + 2 reduced amicyanin [RN:R00606]	methylamine; H2O; amicyanin	formaldehyde; NH3; reduced amicyanin	90.50|full		0	0	0	0	0	1	0	0	0	1	0	0	0	0	0	0	0	0	0	0	0	0	0	0	0	0	0	0	0	0	0	0	0	0	0	0	0	0	0
C1 metabolism	Formaldehyde oxidation	fdhA	glutathione-independent formaldehyde dehydrogenase	TIGR02819.hmm	K00148	formaldehyde + NAD+ + H2O = formate + NADH + 2 H+ [RN:R00604]	formaldehyde; NAD+; H2O	formate; NADH; H+	425.15|full		0	0	0	0	0	0	0	0	0	0	0	0	0	0	0	0	0	0	0	0	0	0	0	0	0	0	0	0	0	0	0	0	0	0	0	0	0	0	0
C1 metabolism	Formaldehyde oxidation	fghA	S-formylglutathione hydrolase	TIGR02821.hmm	K01070	S-formylglutathione + H2O = glutathione + formate [RN:R00527]	S-formylglutathione; H2O	glutathione; formate	131.95|full		0	1	0	0	0	1	0	0	0	1	0	0	1	0	0	1	0	1	0	1	2	0	0	1	0	0	0	0	1	0	1	0	0	2	0	0	0	0	0
C1 metabolism	Formaldehyde oxidation	frmA	S-(hydroxymethyl)glutathione dehydrogenase / alcohol dehydrogenase	TIGR02818.hmm	K00121	S-(hydroxymethyl)glutathione + NAD(P)+ = S-formylglutathione + NAD(P)H + H+ [RN:R06983 R07140]	S-(hydroxymethyl)glutathione; NAD+; NADP+	S-formylglutathione; NADH; NADPH; H+	509.55|full		0	0	1	0	0	1	0	0	0	0	0	0	1	0	0	1	1	0	1	1	1	0	0	1	1	1	0	0	1	0	1	0	0	2	0	0	1	0	0
C1 metabolism	Formaldehyde oxidation	mycoS_dep_FDH	S-(hydroxymethyl)mycothiol dehydrogenase	TIGR03451.hmm	K00153	S-(hydroxymethyl)mycothiol + NAD+ = S-formylmycothiol + NADH + H+ [RN:R09129]	S-(hydroxymethyl)mycothiol; NAD+	S-formylmycothiol; NADH; H+	512.15|full		0	0	0	0	0	0	0	0	0	0	0	0	0	0	0	0	0	0	0	0	0	0	0	0	0	0	0	0	0	0	0	0	0	0	0	0	0	0	0
C1 metabolism	Formaldehyde oxidation	fae	5,6,7,8-tetrahydromethanopterin hydro-lyase	TIGR03126.hmm	K10713	5,6,7,8-tetrahydromethanopterin + formaldehyde = 5,10-methylenetetrahydromethanopterin + H2O [RN:R08058]	5,6,7,8-tetrahydromethanopterin; formaldehyde	5,10-methylenetetrahydromethanopterin; H2O	31.15|full		0	0	0	0	0	0	0	0	0	0	0	0	0	0	0	0	0	0	0	0	0	0	2	0	0	0	0	0	0	0	0	0	0	0	0	0	0	0	0
C1 metabolism	Formate oxidation	fdoG	formate dehydrogenase major subunit	K00123.hmm	K00123	formate + NAD+ = CO2 + NADH [RN:R00519]	formate; NAD+ [CPD:C00003]	CO2; NADH	841.13|full		1	0	1	0	2	1	1	0	0	1	0	0	1	0	0	2	0	0	0	0	1	0	3	1	0	0	1	0	0	0	0	0	0	1	0	0	2	0	0
C1 metabolism	Formate oxidation	fdwB	formate dehydrogenase beta subunit	K22515.hmm	K22515	formate + NAD+ = CO2 + NADH [RN:R00519]	formate; NAD+ [CPD:C00003]	CO2; NADH	555.20|domain		0	0	0	0	0	0	0	0	0	0	0	0	1	0	0	1	0	0	0	0	0	0	1	0	0	0	0	0	0	0	0	0	0	0	0	0	1	0	0
C1 metabolism	Formate oxidation	fdoH	formate dehydrogenase iron-sulfur subunit	K00124.hmm	K00124	formate + NAD+ = CO2 + NADH [RN:R00519]	formate; NAD+ [CPD:C00003]	CO2; NADH	169.00|domain		0	0	2	0	0	0	0	0	0	0	0	1	1	0	0	1	1	0	0	0	0	0	1	0	1	0	0	0	0	0	0	2	0	0	0	0	1	0	0
C1 metabolism	Formate oxidation	fdhA	formate dehydrogenase (coenzyme F420) alpha subunit	K22516.hmm	K22516	formate + oxidized coenzyme F420 = CO2 + reduced coenzyme F420 [RN:R10797]	formate; oxidized coenzyme F420	CO2; reduced coenzyme F420	937.40|full		0	0	0	0	0	0	0	0	0	0	0	0	0	0	0	0	0	0	0	0	0	0	0	0	0	0	0	0	0	0	0	0	0	0	0	0	0	0	0
C1 metabolism	Formate oxidation	fdhB	formate dehydrogenase (coenzyme F420) beta subunit	K00125.hmm	K00125	formate + oxidized coenzyme F420 = CO2 + reduced coenzyme F420 [RN:R10797]	formate; oxidized coenzyme F420	CO2; reduced coenzyme F420	209.97|full		0	0	0	1	0	0	0	0	0	0	0	0	0	0	0	0	0	0	0	0	0	0	0	0	0	0	0	0	0	0	0	0	0	0	0	0	0	0	0
C1 metabolism	Aerobic CO oxidation	coxS	aerobic carbon-monoxide dehydrogenase small subunit	K03518.hmm	K03518	CO + a quinone + H2O = CO2 + a quinol [RN:R11168]	CO; quinone; H2O	CO2; quinol	242.00|domain		0	0	4	3	2	0	0	0	0	0	0	0	2	0	0	0	6	0	0	0	0	3	1	1	3	0	0	0	0	0	0	4	0	3	0	0	4	0	0
C1 metabolism	Aerobic CO oxidation	coxM	aerobic carbon-monoxide dehydrogenase medium subunit	K03519.hmm	K03519	CO + a quinone + H2O = CO2 + a quinol [RN:R11168]	CO; quinone; H2O	CO2; quinol	272.50|domain		0	0	3	0	2	0	1	0	0	0	0	0	1	0	0	0	5	0	0	0	0	0	1	1	2	0	0	0	0	0	0	3	0	3	0	0	4	0	0
C1 metabolism	Aerobic CO oxidation	coxL	aerobic carbon-monoxide dehydrogenase large subunit	K03520.hmm	K03520	CO + a quinone + H2O = CO2 + a quinol [RN:R11168]	CO; quinone; H2O	CO2; quinol	846.90|full		0	0	8	0	1	0	1	0	0	0	0	0	2	0	0	0	6	0	0	0	0	0	1	1	7	0	0	0	0	0	0	3	0	3	0	0	15	0	0
Methane metabolism	Methane oxidation - Partculate methane monooxygenase	pmoA	methane/ammonia monooxygenase subunit A	pmoA.hmm	K10944	methane + quinol + O2 = methanol + quinone + H2O [RN:R09518]	methane; quinol; O2	methanol; quinone; H2O	160.90|full		0	0	0	0	0	0	0	0	0	0	0	0	0	0	0	0	0	0	0	0	0	0	0	0	0	0	0	0	0	0	0	0	0	0	0	0	0	0	0
Methane metabolism	Methane oxidation - Partculate methane monooxygenase	pmoB	methane/ammonia monooxygenase subunit B	pmoB.hmm	K10945	methane + quinol + O2 = methanol + quinone + H2O [RN:R09518]	methane; quinol; O2	methanol; quinone; H2O	156.70|full		0	0	0	0	0	0	0	0	0	0	0	0	0	0	0	0	0	0	0	0	0	0	0	0	0	0	0	0	0	0	0	0	0	0	0	0	0	0	0
Methane metabolism	Methane oxidation - Partculate methane monooxygenase	pmoC	methane/ammonia monooxygenase subunit C	pmoC.hmm	K10946	methane + quinol + O2 = methanol + quinone + H2O [RN:R09518]	methane; quinol; O2	methanol; quinone; H2O	136.27|full		0	0	0	0	0	0	0	0	0	0	0	0	0	0	0	0	0	0	0	0	0	0	0	0	0	0	0	0	0	0	0	0	0	0	0	0	0	0	0
Methane metabolism	Methane oxidation - Soluble methane monoxygenase	mmoB	methane monooxygenase regulatory protein B	PF02406.hmm	K16160	methane + NAD(P)H + H+ + O2 = methanol + NAD(P)+ + H2O [RN:R01142 R01143]	methane; NADH; NADPH; H+; O2	methanol; NAD+; NADP+; H2O	10|full		0	1	0	0	1	0	0	0	0	1	0	0	0	0	0	0	0	0	0	0	0	0	0	0	0	0	0	0	0	0	0	0	0	0	0	1	1	1	0
Methane metabolism	Methane oxidation - Soluble methane monoxygenase	mmoD	methane monooxygenase component D	TIGR04550.hmm	K16162	methane + NAD(P)H + H+ + O2 = methanol + NAD(P)+ + H2O [RN:R01142 R01143]	methane; NADH; NADPH; H+; O2	methanol; NAD+; NADP+; H2O	28.00|full		0	0	0	0	0	0	0	0	0	0	0	0	0	0	0	0	0	0	0	0	0	0	0	0	0	0	0	0	0	0	0	0	0	0	0	0	0	0	0
Methane metabolism	Methane production	mcrA	methyl-coenzyme M reductase alpha subunit	TIGR03256.hmm	K00399	methyl-CoM + CoB = CoM-S-S-CoB + methane [RN:R04541]	methyl-CoM; CoB	CoM-S-S-CoB; methane	314.45|full		0	0	0	0	0	0	0	0	0	0	0	0	0	0	0	0	0	0	0	0	0	0	0	0	0	0	0	0	0	0	0	0	0	0	0	0	0	0	0
Methane metabolism	Methane production	mcrB	methyl-coenzyme M reductase beta subunit	TIGR03257.hmm	K00401	methyl-CoM + CoB = CoM-S-S-CoB + methane [RN:R04541]	methyl-CoM; CoB	CoM-S-S-CoB; methane	173.35|full		0	0	0	0	0	0	0	0	0	0	0	0	0	0	0	0	0	0	0	0	0	0	0	0	0	0	0	0	0	0	0	0	0	0	0	0	0	0	0
Methane metabolism	Methane production	mcrC	methyl-coenzyme M reductase subunit C	TIGR03259.hmm	K03421	methyl-CoM + CoB = CoM-S-S-CoB + methane [RN:R04541]	methyl-CoM; CoB	CoM-S-S-CoB; methane	171.60|full		0	0	0	0	0	0	0	0	0	0	0	0	0	0	0	0	0	0	0	0	0	0	0	0	0	0	0	0	0	0	0	0	0	0	0	0	0	0	0
Carbon fixation	CBB cycle - Rubisco	Form I	Form I RuBisCO large subunit	rubisco_form_I.hmm	K01601	2 3-phospho-D-glycerate + 2 H+ = D-ribulose 1,5-bisphosphate + CO2 + H2O [RN:R00024]	3-phospho-D-glycerate; H+	D-ribulose 1,5-bisphosphate; CO2; H2O	500|full		0	0	0	0	0	0	0	0	0	0	0	0	0	0	0	0	1	0	0	0	0	0	1	0	0	0	0	0	0	0	0	0	0	1	0	0	1	0	0
Carbon fixation	CBB cycle - Rubisco	Form II	Form II RuBisCO large subunit	rubisco_form_II.hmm	K01601	2 3-phospho-D-glycerate + 2 H+ = D-ribulose 1,5-bisphosphate + CO2 + H2O [RN:R00024]	3-phospho-D-glycerate; H+	D-ribulose 1,5-bisphosphate; CO2; H2O	500|full		0	0	0	0	0	0	0	0	0	0	0	0	0	0	0	0	0	0	0	0	0	0	0	0	0	0	0	0	0	0	0	0	0	0	0	0	0	0	0
Carbon fixation	3 Hydroxypropionate cycle	K14469	propionyl-CoA synthase	K14469.hmm	K14469	3-Hydroxypropionyl-CoA = Propenoyl-CoA + H2O [RN:R03045]	3-Hydroxypropionyl-CoA	Propenoyl-CoA	2774.67|full		1	0	0	0	0	0	1	0	0	0	0	0	0	0	0	0	0	0	0	1	0	0	0	0	0	1	0	0	0	0	1	0	0	0	0	0	0	0	0
Carbon fixation	3 Hydroxypropionate cycle	mcr	malonyl-CoA reductase / 3-hydroxypropionate dehydrogenase (NADP+)	K14468.hmm	K14468	3-hydroxypropanoate + NADP+ = malonate semialdehyde + NADPH + H+ [RN:R09289]	3-hydroxypropanoate; NADP+	malonate semialdehyde; NADPH; H+	1652.50|full		1	0	0	0	0	0	1	0	0	0	0	0	0	0	0	0	0	0	0	1	0	0	0	0	0	1	0	0	0	0	1	0	0	0	0	0	0	0	0
Carbon fixation	3HP/4HB	K14466	4-hydroxybutyrate---CoA ligase (ADP-forming)	K14466.hmm	K14466	ATP + 4-hydroxybutanoate + CoA = AMP + diphosphate + 4-hydroxybutanoyl-CoA [RN:R09279]	ATP; 4-hydroxybutanoate; CoA	AMP; diphosphate; 4-hydroxybutanoyl-CoA	914.07|full		0	0	0	0	0	0	0	0	0	0	0	0	0	0	0	0	0	0	0	0	0	0	0	0	0	0	0	0	0	0	0	0	0	0	0	0	0	0	0
Carbon fixation	3HP/4HB or DC/4-HB	K18861	4-hydroxybutyrate---CoA ligase (ADP-forming)	K18861.hmm	K18861	ATP + 4-hydroxybutanoate + CoA = AMP + diphosphate + 4-hydroxybutanoyl-CoA [RN:R09279]	ATP; 4-hydroxybutanoate; CoA	AMP; diphosphate; 4-hydroxybutanoyl-CoA	946.67|full		0	0	0	0	0	0	0	0	0	0	0	0	0	0	0	0	0	0	0	0	0	0	0	0	0	0	0	0	0	0	0	0	0	0	0	0	0	0	0
Carbon fixation	DC/4-HB	4hbl	4-hydroxybutyrate---CoA ligase (ADP-forming)	K14467.hmm	K14467	ATP + 4-hydroxybutanoate + CoA = AMP + diphosphate + 4-hydroxybutanoyl-CoA [RN:R09279]	ATP; 4-hydroxybutanoate; CoA	AMP; diphosphate; 4-hydroxybutanoyl-CoA	1019.33|domain		0	0	0	0	0	0	0	0	0	0	0	0	0	0	0	0	0	0	0	0	0	0	0	0	0	0	0	0	0	0	0	0	0	0	0	0	0	0	0
Carbon fixation	Wood Ljungdahl pathway	cdhD	acetyl-CoA decarbonylase/synthase, CODH/ACS complex subunit delta	K00194.hmm	K00194	a [methyl-Co(III) corrinoid Fe-S protein] + tetrahydrosarcinapterin = a [Co(I) corrinoid Fe-S protein] + 5-methyltetrahydrosarcinapterin [RN:R10385]	[methyl-Co(III) corrinoid Fe-S protein]; tetrahydrosarcinapterin	[Co(I) corrinoid Fe-S protein]; 5-methyltetrahydrosarcinapterin	344.50|full		0	0	0	0	0	0	0	0	0	0	0	1	0	0	0	0	0	0	0	0	0	0	0	0	0	0	0	0	0	0	0	0	0	0	0	0	0	0	0
Carbon fixation	Wood Ljungdahl pathway	cdhE	acetyl-CoA decarbonylase/synthase, CODH/ACS complex subunit gamma	K00197.hmm	K00197	a [methyl-Co(III) corrinoid Fe-S protein] + tetrahydrosarcinapterin = a [Co(I) corrinoid Fe-S protein] + 5-methyltetrahydrosarcinapterin [RN:R10385]	[methyl-Co(III) corrinoid Fe-S protein]; tetrahydrosarcinapterin	[Co(I) corrinoid Fe-S protein]; 5-methyltetrahydrosarcinapterin	361.33|full		0	0	0	0	0	0	0	0	0	0	0	1	0	0	0	0	0	0	0	0	0	0	0	0	0	0	0	0	0	0	0	0	0	0	0	0	0	0	0
Carbon fixation	Wood Ljungdahl pathway	cooS	anaerobic carbon-monoxide dehydrogenase catalytic subunit	K00198.hmm	K00198	a [methyl-Co(III) corrinoid Fe-S protein] + tetrahydrosarcinapterin = a [Co(I) corrinoid Fe-S protein] + 5-methyltetrahydrosarcinapterin [RN:R10385]	[methyl-Co(III) corrinoid Fe-S protein]; tetrahydrosarcinapterin	[Co(I) corrinoid Fe-S protein]; 5-methyltetrahydrosarcinapterin	544.77|full		0	0	0	1	0	0	0	0	0	0	0	2	0	0	0	0	0	0	0	0	0	0	0	0	0	0	0	0	0	0	0	0	0	0	0	0	0	0	0
Carbon fixation	Reverse TCA cycle	aclA	ATP-citrate lyase alpha-subunit	acetate_citrate_lyase_aclA.hmm	K15230	ADP + phosphate + acetyl-CoA + oxaloacetate = ATP + citrate + CoA [RN:R00352]	ADP; phosphate; acetyl-CoA; oxaloacetate	ATP; citrate; CoA	215|full		0	0	0	0	0	0	0	0	0	0	0	0	0	0	0	0	0	0	0	0	0	0	0	0	0	0	0	0	0	0	0	0	0	0	0	0	0	0	0
Carbon fixation	Reverse TCA cycle	aclB	ATP-citrate lyase beta-subunit	acetate_citrate_lyase_aclB.hmm	K15231	ADP + phosphate + acetyl-CoA + oxaloacetate = ATP + citrate + CoA [RN:R00352]	ADP; phosphate; acetyl-CoA; oxaloacetate	ATP; citrate; CoA	177|full		0	0	0	0	0	0	0	0	0	0	0	0	0	0	0	0	0	0	0	0	0	0	0	0	0	0	0	0	0	0	0	0	0	0	0	0	0	0	0
Nitrogen cycling	Ammonia oxidation	amoA	methane/ammonia monooxygenase subunit A	amoA.hmm	K10944	NH3 + a reduced acceptor + O2 = NH2OH + an acceptor + H2O [RN:R09519]	NH3; reduced acceptor; O2	NH2OH; acceptor; H2O	160.90|full		0	0	0	0	0	0	0	0	0	0	0	0	0	0	0	0	0	0	0	0	0	0	0	0	0	0	0	0	0	0	0	0	0	0	0	0	0	0	0
Nitrogen cycling	Ammonia oxidation	amoB	methane/ammonia monooxygenase subunit B	amoB.hmm	K10945	NH3 + a reduced acceptor + O2 = NH2OH + an acceptor + H2O [RN:R09519]	NH3; reduced acceptor; O2	NH2OH; acceptor; H2O	156.70|full		0	0	0	0	0	0	0	0	0	0	0	0	0	0	0	0	0	0	0	0	0	0	0	0	0	0	0	0	0	0	0	0	0	0	0	0	0	0	0
Nitrogen cycling	Ammonia oxidation	amoC	methane/ammonia monooxygenase subunit C	amoC.hmm	K10946	NH3 + a reduced acceptor + O2 = NH2OH + an acceptor + H2O [RN:R09519]	NH3; reduced acceptor; O2	NH2OH; acceptor; H2O	136.27|full		0	0	0	0	0	0	0	0	0	0	0	0	0	0	0	0	0	0	0	0	0	0	0	0	0	0	0	0	0	0	0	0	0	0	0	0	0	0	0
Nitrogen cycling	N2 fixation	anfD	nitrogenase iron-iron protein, alpha subunit	TIGR01861.hmm	N/A	8 reduced ferredoxin + 8 H+ + N2 + 16 ATP + 16 H2O = 8 oxidized ferredoxin + H2 + 2 NH3 + 16 ADP + 16 phosphate [RN:R05185]	reduced ferredoxin; H+; N2; ATP; H2O	oxidized ferredoxin; H2; NH3; ADP; phosphate	873.55|full		0	0	0	0	0	0	0	0	0	0	0	0	0	0	0	0	0	0	0	0	0	0	0	0	0	0	0	0	0	0	0	0	0	0	0	0	0	0	0
Nitrogen cycling	N2 fixation	anfK	nitrogenase iron-iron protein, beta subunit	TIGR02931.hmm	N/A	8 reduced ferredoxin + 8 H+ + N2 + 16 ATP + 16 H2O = 8 oxidized ferredoxin + H2 + 2 NH3 + 16 ADP + 16 phosphate [RN:R05185]	reduced ferredoxin; H+; N2; ATP; H2O	oxidized ferredoxin; H2; NH3; ADP; phosphate	853.75|full		0	0	0	0	0	0	0	0	0	0	0	0	0	0	0	0	0	0	0	0	0	0	0	0	0	0	0	0	0	0	0	0	0	0	0	0	0	0	0
Nitrogen cycling	N2 fixation	anfG	nitrogenase iron-iron protein, delta subunit	TIGR02929.hmm	K00531	8 reduced ferredoxin + 8 H+ + N2 + 16 ATP + 16 H2O = 8 oxidized ferredoxin + H2 + 2 NH3 + 16 ADP + 16 phosphate [RN:R05185]	reduced ferredoxin; H+; N2; ATP; H2O	oxidized ferredoxin; H2; NH3; ADP; phosphate	124.50|full		0	0	0	0	0	0	0	0	0	0	0	0	0	0	0	0	0	0	0	0	0	0	0	0	0	0	0	0	0	0	0	0	0	0	0	0	0	0	0
Nitrogen cycling	N2 fixation	nifD	nitrogenase molybdenum-iron protein alpha chain	TIGR01282.hmm	K02586	8 reduced ferredoxin + 8 H+ + N2 + 16 ATP + 16 H2O = 8 oxidized ferredoxin + H2 + 2 NH3 + 16 ADP + 16 phosphate [RN:R05185]	reduced ferredoxin; H+; N2; ATP; H2O	oxidized ferredoxin; H2; NH3; ADP; phosphate	503.05|full		0	0	0	0	0	0	0	0	0	0	0	0	0	0	0	0	1	0	0	0	0	0	0	0	0	0	0	0	0	0	0	0	0	0	0	0	0	0	0
Nitrogen cycling	N2 fixation	nifK	nitrogenase molybdenum-iron protein beta chain	TIGR01286.hmm	K02591	8 reduced ferredoxin + 8 H+ + N2 + 16 ATP + 16 H2O = 8 oxidized ferredoxin + H2 + 2 NH3 + 16 ADP + 16 phosphate [RN:R05185]	reduced ferredoxin; H+; N2; ATP; H2O	oxidized ferredoxin; H2; NH3; ADP; phosphate	414.50|full		0	0	0	0	0	0	0	0	0	0	0	0	0	0	0	0	1	0	0	0	0	0	0	0	0	0	0	0	0	0	0	0	0	0	0	0	0	0	0
Nitrogen cycling	N2 fixation	vnfD	nitrogenase vanadium-iron protein, alpha chain	TIGR01860.hmm	K22896	12 reduced ferredoxin + 12 H+ + N2 + 40 ATP + 40 H2O = 12 oxidized ferredoxin + 3 H2 + 2 NH3 + 40 ADP + 40 phosphate [RN:R12084]	reduced ferredoxin; H+; N2; ATP; H2O	oxidized ferredoxin; H2; NH3; ADP; phosphate	822.85|full		0	0	0	0	0	0	0	0	0	0	0	0	0	0	0	0	0	0	0	0	0	0	0	0	0	0	0	0	0	0	0	0	0	0	0	0	0	0	0
Nitrogen cycling	N2 fixation	vnfK	nitrogenase vanadium-iron protein, beta chain	TIGR02932.hmm	K22897	12 reduced ferredoxin + 12 H+ + N2 + 40 ATP + 40 H2O = 12 oxidized ferredoxin + 3 H2 + 2 NH3 + 40 ADP + 40 phosphate [RN:R12084]	reduced ferredoxin; H+; N2; ATP; H2O	oxidized ferredoxin; H2; NH3; ADP; phosphate	821.85|full		0	0	0	0	0	0	0	0	0	0	0	0	0	0	0	0	0	0	0	0	0	0	0	0	0	0	0	0	0	0	0	0	0	0	0	0	0	0	0
Nitrogen cycling	N2 fixation	vnfG	nitrogenase vanadium-iron protein, delta chain	TIGR02930.hmm	K22898	12 reduced ferredoxin + 12 H+ + N2 + 40 ATP + 40 H2O = 12 oxidized ferredoxin + 3 H2 + 2 NH3 + 40 ADP + 40 phosphate [RN:R12084]	reduced ferredoxin; H+; N2; ATP; H2O	oxidized ferredoxin; H2; NH3; ADP; phosphate	122.35|full		0	0	0	0	0	0	0	0	0	0	0	0	0	0	0	0	0	0	0	0	0	0	0	0	0	0	0	0	0	0	0	0	0	0	0	0	0	0	0
Nitrogen cycling	N2 fixation	nifH	nitrogenase iron protein	TIGR01287.hmm	K02588	8 reduced ferredoxin + 8 H+ + N2 + 16 ATP + 16 H2O = 8 oxidized ferredoxin + H2 + 2 NH3 + 16 ADP + 16 phosphate [RN:R05185]	reduced ferredoxin; H+; N2; ATP; H2O	oxidized ferredoxin; H2; NH3; ADP; phosphate	261.05|full		0	0	0	0	0	0	0	0	0	0	0	0	0	0	0	0	1	0	0	0	0	1	0	0	0	0	0	0	0	0	0	0	0	0	0	0	0	0	0
Nitrogen cycling	Nitrite oxidation	nxrA	nitrate reductase / nitrite oxidoreductase, alpha subunit	nitrite_oxidoreductase_nxrA.hmm	K00370	nitrate + a quinol = nitrite + a quinone + H2O [RN:R09497]	nitrate; quinol	nitrite; quinone; H2O	370|full		0	0	0	0	0	0	0	0	0	0	0	0	0	0	0	0	0	0	0	0	0	0	0	0	0	0	0	0	0	0	0	0	0	0	0	0	0	0	0
Nitrogen cycling	Nitrite oxidation	nxrB	nitrate reductase / nitrite oxidoreductase, beta subunit	nitrite_oxidoreductase_nxrB.hmm	K00371	nitrate + a quinol = nitrite + a quinone + H2O [RN:R09497]	nitrate; quinol	nitrite; quinone; H2O	252|full		0	0	0	0	0	0	0	0	0	0	0	0	0	0	0	0	0	0	0	0	0	0	0	0	0	0	0	0	0	0	0	0	0	0	0	0	0	0	0
Nitrogen cycling	Nitrate reduction	napA	periplasmic nitrate reductase NapA	TIGR01706.hmm	K02567	Nitrite + Acceptor + H2O <=> Nitrate + Reduced acceptor	Nitrite; Acceptor; H2O	Nitrate; Reduced acceptor	472.50|full		0	0	0	0	0	0	0	0	0	0	0	0	0	0	0	0	1	0	0	0	0	0	2	0	0	0	0	0	0	0	0	0	0	0	0	0	0	0	0
Nitrogen cycling	Nitrate reduction	napB	cytochrome c-type protein NapB	PF03892.hmm	K02568	Nitrite + Acceptor + H2O <=> Nitrate + Reduced acceptor	Nitrite; Acceptor; H2O	Nitrate; Reduced acceptor	23.9|full		0	0	0	0	0	0	0	0	0	0	0	0	0	0	0	0	1	0	0	0	0	0	2	0	0	0	0	0	0	0	0	0	0	0	0	0	0	0	0
Nitrogen cycling	Nitrate reduction	narG	nitrate reductase / nitrite oxidoreductase, alpha subunit	TIGR01580.hmm	K00370	nitrate + a quinol = nitrite + a quinone + H2O [RN:R09497]	nitrate; quinol	nitrite; quinone; H2O	600.95|full		0	0	0	0	0	0	0	0	0	0	0	0	0	0	0	0	0	0	0	0	0	0	0	0	0	0	1	0	1	0	0	0	0	1	0	0	1	0	0
Nitrogen cycling	Nitrate reduction	narH	nitrate reductase / nitrite oxidoreductase, beta subunit	TIGR01660.hmm	K00371	nitrate + a quinol = nitrite + a quinone + H2O [RN:R09497]	nitrate; quinol	nitrite; quinone; H2O	348.00|full		0	0	0	0	0	0	0	1	0	0	0	0	1	0	0	0	0	0	0	0	0	0	0	0	1	0	1	0	1	0	0	0	0	1	0	0	1	0	0
Nitrogen cycling	Nitrite reduction to ammonia	nrfH	cytochrome c nitrite reductase small subunit	TIGR03153.hmm	K15876	NH3 + 2 H2O + 6 ferricytochrome c = nitrite + 6 ferrocytochrome c + 7 H+ [RN:R05712]	NH3; H2O; ferricytochrome c	nitrite; ferrocytochrome c; H+	75.30|full		0	0	0	1	1	0	0	1	0	0	0	1	0	0	0	0	0	0	0	0	0	0	0	0	0	0	0	1	0	0	0	0	0	0	3	0	0	0	0
Nitrogen cycling	Nitrite reduction to ammonia	nrfA	nitrite reductase (cytochrome c-552)	PF02335.hmm	K03385	NH3 + 2 H2O + 6 ferricytochrome c = nitrite + 6 ferrocytochrome c + 7 H+ [RN:R05712]	NH3; H2O; ferricytochrome c	nitrite; ferrocytochrome c; H+	57|full		0	0	0	2	1	0	0	1	0	0	0	1	0	0	0	0	0	0	0	0	0	0	0	0	0	0	0	1	0	0	0	0	0	0	1	0	0	0	1
Nitrogen cycling	Nitrite reduction to ammonia	nrfD	cytochrome c nitrite reductase, NrfD subunit	TIGR03148.hmm	K04015	NH3 + 2 H2O + 6 ferricytochrome c = nitrite + 6 ferrocytochrome c + 7 H+ [RN:R05712]	NH3; H2O; ferricytochrome c	nitrite; ferrocytochrome c; H+	300.15|full		0	0	0	0	0	0	0	0	0	0	0	0	0	0	0	0	0	0	0	0	0	0	0	0	0	0	0	0	0	0	0	0	0	0	0	0	0	0	0
Nitrogen cycling	Nitrite reduction to ammonia	nirB	nitrite reductase (NADH) large subunit	TIGR02374.hmm	K00362	NH3 + 3 NAD+ + 2 H2O = nitrite + 3 NADH + 5 H+ [RN:R00787]	NH3; NAD+; H2O	nitrite; NADH; H+	442.75|full		1	0	0	0	0	1	0	0	0	1	0	0	1	0	0	1	0	0	1	0	0	0	1	1	0	0	1	0	1	0	0	0	0	1	0	1	0	0	0
Nitrogen cycling	Nitrite reduction to ammonia	nirD	nitrite reductase (NADH) small subunit	TIGR02378.hmm	K00363	NH3 + 3 NAD+ + 2 H2O = nitrite + 3 NADH + 5 H+ [RN:R00787]	NH3; NAD+; H2O	nitrite; NADH; H+	69.85|full		1	1	0	0	0	1	0	0	0	1	0	0	1	0	0	1	0	0	1	0	1	0	1	1	0	0	1	0	1	0	0	0	0	1	0	1	0	0	0
Nitrogen cycling	Nitrite reduction	nirK	nitrite reductase (NO-forming)	TIGR02376.hmm	K00368	nitric oxide + H2O + ferricytochrome c = nitrite + ferrocytochrome c + 2 H+ [RN:R00783]	nitric oxide; H2O; ferricytochrome c	nitrite; ferrocytochrome c; H+	169.10|full		0	1	0	0	0	0	0	0	0	0	0	0	0	0	0	0	1	0	0	0	0	0	0	1	0	0	0	0	1	0	0	0	0	1	0	0	0	0	1
Nitrogen cycling	Nitrite reduction	nirS	nitrite reductase (NO-forming) / hydroxylamine reductase	nitrite_reductase_nirS.hmm	K15864	nitric oxide + H2O + ferricytochrome c = nitrite + ferrocytochrome c + 2 H+ [RN:R00783]	nitric oxide; H2O; ferricytochrome c	nitrite; ferrocytochrome c; H+	200|full		0	0	0	0	1	0	0	0	0	0	0	0	0	0	0	0	0	0	0	0	0	0	1	0	0	0	0	0	0	0	0	0	0	0	0	0	0	0	0
Nitrogen cycling	Nitrite reduction	octR	nitrite reductase (Octaheme c-type cytochrome Shewanella-type)	TIGR04315.hmm	N/A	Nitrite reduction	N/A	N/A	325.00|full		0	0	0	0	0	0	0	0	0	0	0	0	0	0	0	0	1	0	0	0	0	0	0	0	0	0	0	0	0	0	0	0	0	0	0	0	0	0	0
Nitrogen cycling	Nitric oxide reduction	norB	nitric oxide reductase subunit B	nitric_oxide_reductase_norB.hmm	K04561	nitrous oxide + 2 ferricytochrome c + H2O = 2 nitric oxide + 2 ferrocytochrome c + 2 H+ [RN:R00294]	nitrous oxide; ferricytochrome c; H2O	nitric oxide; ferrocytochrome c; H+	79|full		0	1	0	0	0	0	0	0	0	0	0	0	0	0	0	0	1	0	0	0	1	0	1	1	1	0	0	0	1	0	0	0	0	1	1	0	0	0	0
Nitrogen cycling	Nitric oxide reduction	norC	nitric oxide reductase subunit C	nitric_oxide_reductase_norC.hmm	K02305	nitrous oxide + 2 ferricytochrome c + H2O = 2 nitric oxide + 2 ferrocytochrome c + 2 H+ [RN:R00294]	nitrous oxide; ferricytochrome c; H2O	nitric oxide; ferrocytochrome c; H+	50|full		0	0	0	0	0	0	0	0	0	0	0	0	0	0	0	0	1	0	0	0	1	0	1	1	1	0	0	0	0	0	0	0	0	1	0	0	0	0	0
Nitrogen cycling	Nitrous oxide reduction	nosD	nitrous oxidase accessory protein	PF05048.hmm	N/A	Nitrous oxide reduction	N/A	N/A	290|full		0	0	0	0	0	0	0	0	0	0	0	0	0	0	0	0	0	0	0	0	0	0	0	0	0	0	0	0	0	0	0	0	0	0	0	0	0	0	0
Nitrogen cycling	Nitrous oxide reduction	nosZ	nitrous-oxide reductase	TIGR04246.hmm	N/A	Nitrous oxide reduction	N/A	N/A	550.00|full		0	0	0	0	0	0	0	0	0	0	0	0	0	1	1	0	0	0	0	0	0	0	0	0	0	0	0	0	0	0	0	0	0	0	0	1	0	1	0
Nitrogen cycling	Anammox	hzoA	hydroxylamine dehydrogenase, alpha subunit	hydrazine_oxidase_hzoA.hmm	K20935	Hydrazine + 4 Ferricytochrome c <=> Nitrogen + 4 Ferrocytochrome c [RN:R07174]	Hydrazine; ferricytochrome c	Nitrogen	325|full		0	0	0	0	0	0	0	0	0	0	0	0	0	0	0	0	0	0	0	0	0	0	0	0	0	0	0	0	0	0	0	0	0	0	0	0	0	0	0
Nitrogen cycling	Anammox	hzsA	hydrazine synthase subunit, alpha subunit	hydrazine_synthase_hzsA.hmm	K20932	nitric oxide + ammonium + 3 ferrocytochrome c = hydrazine + H2O + 3 ferricytochrome c [RN:R09799]	nitric oxide; ammonium; ferrocytochrome c	hydrazine; H2O; ferricytochrome c	466|full		0	0	0	0	0	0	0	0	0	0	0	0	0	0	0	0	0	0	0	0	0	0	0	0	0	0	0	0	0	0	0	0	0	0	0	0	0	0	0
Sulfur cycling	Sulfide oxidation	fccB	flavocytochrome c sulphide dehydrogenase, flavin-binding	PF09242.hmm	K17229	hydrogen sulfide + 2 ferricytochrome c = sulfur + 2 ferrocytochrome c + 2 H+ [RN:R09499]	hydrogen sulfide; ferricytochrome c	sulfur; ferrocytochrome c; H+	266|full		0	0	0	0	0	0	0	0	0	0	0	0	0	0	0	0	0	0	0	0	0	0	0	0	0	0	0	0	0	0	0	0	0	0	0	0	0	0	0
Sulfur cycling	Sulfide oxidation	sqr	sulfide:quinone oxidoreductase	sulfide_quinone_oxidoreductase_sqr.hmm	K17218	n HS- + n quinone = polysulfide + n quinol [RN:R10152]	HS-; quinone	polysulfide; quinol	300|full		0	1	0	0	0	0	0	0	0	0	0	0	0	1	1	0	0	1	0	0	0	0	0	1	0	0	0	0	0	0	0	0	0	1	0	0	0	0	0
Sulfur cycling	Sulfite reduction	dsrD	dissimilatory sulfite reductase delta subunit	dsrD.hmm	N/A	Not clear	N/A	N/A	32.80|full		0	0	0	0	0	0	0	0	0	0	0	0	0	0	0	0	0	0	0	0	0	0	0	0	0	0	0	0	0	0	0	0	0	0	0	0	0	0	0
Sulfur cycling	Sulfur oxidation	dsrA	dissimilatory sulfite reductase alpha subunit	dsrA.hmm	K11180	hydrogen sulfide + a [DsrC protein]-disulfide + 2 acceptor + 3 H2O = sulfite + a [DsrC protein]-dithiol + 2 reduced acceptor + 2 H+ [RN:R00861]	hydrogen sulfide; [DsrC protein]-disulfide; acceptor; H2O	sulfite; [DsrC protein]-dithiol; reduced acceptor; H+	200.00|full		0	0	0	1	0	0	0	0	0	0	0	0	0	0	0	0	0	0	0	0	0	0	0	0	0	0	0	0	0	0	0	0	0	0	0	0	0	0	0
Sulfur cycling	Sulfur oxidation	dsrB	dissimilatory sulfite reductase beta subunit	dsrB.hmm	K11181	hydrogen sulfide + a [DsrC protein]-disulfide + 2 acceptor + 3 H2O = sulfite + a [DsrC protein]-dithiol + 2 reduced acceptor + 2 H+ [RN:R00861]	hydrogen sulfide; [DsrC protein]-disulfide; acceptor; H2O	sulfite; [DsrC protein]-dithiol; reduced acceptor; H+	204.00|full		0	0	0	1	0	0	0	0	0	0	0	0	0	0	0	0	0	0	0	0	0	0	0	0	0	0	0	0	0	0	0	0	0	0	0	0	0	0	0
Sulfur cycling	Sulfur oxidation	sdo	sulfur dioxygenase	sulfur_dioxygenase_sdo.hmm	K17725	S-sulfanylglutathione + O2 + H2O = glutathione + sulfite + 2 H+ [RN:R08678]	S-sulfanylglutathione; O2; H2O	glutathione; sulfite; H+	300|full		1	2	1	1	1	0	1	0	2	1	0	0	2	2	0	1	1	3	1	0	2	1	1	1	2	1	0	0	1	0	1	2	0	1	0	2	2	3	0
Sulfur cycling	Sulfur oxidation/reduction	sor	sulfur oxygenase/reductase	PF07682.hmm	K16952	4 sulfur + 4 H2O + O2 = 2 hydrogen sulfide + 2 sulfite [RN:R07365]	sulfur; H2O; O2	hydrogen sulfide; sulfite	120|full		0	0	0	0	0	0	0	0	0	0	0	0	0	0	0	0	0	0	0	0	0	0	0	0	0	0	0	0	0	0	0	0	0	0	0	0	0	0	0
Sulfur cycling	Sulfur reduction	sreA	sulfur reductase molybdopterin subunit	K17219.hmm	K17219	Sulfur + Reduced acceptor = Hydrogen sulfide + Acceptor	Sulfur, Reduced acceptor	Hydrogen sulfide, Acceptor	1889.97|full		0	0	0	0	0	0	0	0	0	0	0	0	0	0	0	0	0	0	0	0	0	0	0	0	0	0	0	0	0	0	0	0	0	0	0	0	0	0	0
Sulfur cycling	Sulfur reduction	sreB	sulfur reductase FeS subunit	K17220.hmm	K17220	Sulfur + Reduced acceptor = Hydrogen sulfide + Acceptor	Sulfur, Reduced acceptor	Hydrogen sulfide, Acceptor	486.50|full		0	0	0	0	0	0	0	0	0	0	0	0	0	0	0	0	0	0	0	0	0	0	0	0	0	0	0	0	0	0	0	0	0	0	0	0	0	0	0
Sulfur cycling	Sulfur reduction	sreC	sulfur reductase membrane anchor	K17221.hmm	K17221	Sulfur + Reduced acceptor = Hydrogen sulfide + Acceptor	Sulfur, Reduced acceptor	Hydrogen sulfide, Acceptor	721.30|full		0	0	0	0	0	0	0	0	0	0	0	0	0	0	0	0	0	0	0	0	0	0	0	0	0	0	0	0	0	0	0	0	0	0	0	0	0	0	0
Sulfur cycling	Thiosulfate oxidation	soxB	S-sulfosulfanyl-L-cysteine sulfohydrolase	soxB.hmm	K17224	[SoxY protein]-S-sulfosulfanyl-L-cysteine + H2O = [SoxY protein]-S-sulfanyl-L-cysteine + sulfate [RN:R12096]; [SoxY protein]-S-(2-sulfodisulfanyl)-L-cysteine + H2O = [SoxY protein]-S-disulfanyl-L-cysteine + sulfate [RN:R12097]	[SoxY protein]-S-sulfosulfanyl-L-cysteine; H2O; [SoxY protein]-S-(2-sulfodisulfanyl)-L-cysteine	[SoxY protein]-S-sulfanyl-L-cysteine; sulfate; [SoxY protein]-S-disulfanyl-L-cysteine	550.00|full		0	0	0	0	0	0	0	0	0	0	0	0	1	0	0	1	1	0	0	0	1	0	1	0	0	0	0	0	0	0	0	0	0	1	0	0	0	0	0
Sulfur cycling	Thiosulfate oxidation	soxY	sulfur-oxidizing protein SoxY	soxY.hmm	K17226	Thiosulfate + 5 H2O + 8 Ferricytochrome c = 2 Sulfate + 8 Ferrocytochrome c + 10 H+	Thiosulfate; H2O; Ferricytochrome c	Sulfate; Ferrocytochrome c; H+	125.00|full		0	0	0	0	0	0	0	0	0	0	0	0	1	0	0	1	2	0	0	0	1	0	1	0	0	0	0	0	0	0	0	0	0	1	0	0	1	0	0
Sulfur cycling	Thiosulfate oxidation	soxC	sulfane dehydrogenase subunit SoxC	soxC.hmm	K17225	Thiosulfate + 5 H2O + 8 Ferricytochrome c = 2 Sulfate + 8 Ferrocytochrome c + 10 H+	Thiosulfate; H2O; Ferricytochrome c	Sulfate; Ferrocytochrome c; H+	320.00|full		0	0	0	0	0	0	0	0	0	0	0	0	1	0	0	1	2	0	0	0	1	0	1	0	0	0	0	0	0	0	0	0	0	1	0	0	1	0	0
Sulfur cycling	Sulfite reduction	asrA	anaerobic sulfite reductase subunit A	asrA.hmm	K16950	Sulfite + 3 NADH + 3 H+ <=> Hydrogen sulfide + 3 NAD+ + 3 H2O	Sulfite; NADH; H+	Hydrogen sulfide; NAD+; H2O	323.15|full		0	0	0	0	0	0	0	0	0	0	0	0	0	0	0	0	0	0	0	0	0	1	0	0	0	0	0	0	0	0	0	0	0	0	0	0	0	0	0
Sulfur cycling	Sulfite reduction	asrB	anaerobic sulfite reductase subunit B	asrB.hmm	K16951	Sulfite + 3 NADH + 3 H+ <=> Hydrogen sulfide + 3 NAD+ + 3 H2O	Sulfite; NADH; H+	Hydrogen sulfide; NAD+; H2O	288.60|full		0	0	0	0	0	0	0	0	0	0	0	0	0	0	0	0	0	0	0	0	0	1	0	0	0	0	0	0	0	0	0	0	0	0	0	0	0	0	0
Sulfur cycling	Sulfite reduction	asrC	anaerobic sulfite reductase subunit C	asrC.hmm	K00385	Sulfite + 3 NADH + 3 H+ <=> Hydrogen sulfide + 3 NAD+ + 3 H2O	Sulfite; NADH; H+	Hydrogen sulfide; NAD+; H2O	324.10|full		0	0	0	0	0	0	0	0	0	0	0	0	0	0	0	0	0	0	0	0	0	1	0	0	0	0	0	0	0	0	0	0	0	0	0	0	0	0	0
Sulfur cycling	Sulfate reduction	aprA	adenylylsulfate reductase, subunit A	aprA.hmm	K00394	AMP + sulfite + acceptor = adenylyl sulfate + reduced acceptor [RN:R00860]	AMP; sulfite; acceptor	adenylyl sulfate; reduced acceptor	641.75|full		0	0	0	0	0	0	0	0	0	0	0	0	0	0	0	0	0	0	0	0	0	0	0	0	0	0	0	0	0	0	0	0	0	0	0	0	0	0	0
Sulfur cycling	Sulfate reduction	sat	sulfate adenylyltransferase	TIGR00339.hmm	K00958	ATP + sulfate = diphosphate + adenylyl sulfate [RN:R00529]	ATP; sulfate	diphosphate; adenylyl sulfate	181.80|full		0	0	0	0	1	0	0	0	0	0	0	0	0	0	0	0	0	0	0	0	1	0	0	0	0	0	0	0	0	0	0	1	0	0	0	0	0	0	0
Sulfur cycling	Thiosulfate disproportionation	phsA	thiosulfate reductase / polysulfide reductase chain A	thiosulfate_reductase_phsA.hmm	K08352	thiosulfate + a quinol = sulfite + hydrogen sulfide + a quinone [RN:R11488]	thiosulfate; quinol	sulfite; hydrogen sulfide; quinone	323|full		0	0	0	2	0	0	0	0	0	0	0	0	0	0	0	0	0	0	0	0	0	0	0	0	0	0	0	0	0	0	0	0	0	0	0	0	0	0	1
Hydrogenases	FeFe hydrogenase	fefe-group-a13	FeFe hydrogenase, H2-evolution/Electron-bifurcation	fefe-group-a13.hmm	N/A	H2-evolution/Electron-bifurcation	N/A	N/A	733.8|full		0	0	0	1	0	0	0	0	0	0	1	0	0	0	0	0	0	0	0	0	0	3	0	0	0	0	0	1	0	0	0	0	0	0	2	0	0	0	0
Hydrogenases	FeFe hydrogenase	fefe-group-a2	FeFe hydrogenase, H2-uptake	fefe-group-a2.hmm	N/A	H2-uptake	N/A	N/A	815.2|full		0	0	0	0	0	0	0	0	0	0	0	0	0	0	0	0	0	0	0	0	0	0	0	0	0	0	0	0	0	0	0	0	0	0	0	0	0	0	0
Hydrogenases	FeFe hydrogenase	fefe-group-a4	FeFe hydrogenase, H2-uptake/Electron-bifurcation	fefe-group-a4.hmm	N/A	H2-uptake/Electron-bifurcation	N/A	N/A	599.05|full		0	0	0	0	0	0	0	0	0	0	0	0	0	0	0	0	0	0	0	0	0	0	0	0	0	0	0	0	0	0	0	0	0	0	0	0	0	0	0
Hydrogenases	FeFe hydrogenase	fefe-group-b	FeFe hydrogenase, H2-evolution	fefe-group-b.hmm	N/A	H2-evolution	N/A	N/A	440.3|full		0	0	0	1	0	0	0	0	0	0	2	0	0	0	0	0	0	0	0	0	0	0	0	0	0	0	0	0	0	0	0	0	0	0	0	0	0	0	0
Hydrogenases	FeFe hydrogenase	fefe-group-c1	FeFe hydrogenase, H2-sensing	fefe-group-c1.hmm	N/A	H2-sensing	N/A	N/A	398.25|full		0	0	0	1	0	0	0	0	0	0	0	0	0	0	0	0	0	0	0	0	0	1	0	0	0	0	0	0	0	0	0	0	0	0	1	0	0	0	0
Hydrogenases	FeFe hydrogenase	fefe-group-c2	FeFe hydrogenase, H2-sensing	fefe-group-c2.hmm	N/A	H2-sensing	N/A	N/A	483.75|full		0	0	0	0	0	0	0	0	0	0	0	0	0	0	0	0	0	0	0	0	0	0	0	0	0	0	0	0	0	0	0	0	0	0	1	0	0	0	0
Hydrogenases	FeFe hydrogenase	fefe-group-c3	FeFe hydrogenase, H2-sensing	fefe-group-c3.hmm	N/A	H2-sensing	N/A	N/A	427.05|full		0	0	0	1	0	0	0	0	0	0	0	0	0	0	0	0	0	0	0	0	0	0	0	0	0	0	0	0	0	0	0	0	0	0	1	0	0	0	0
Hydrogenases	Fe hydrogenase	fe	Fe hydrogenase, Bidirectional	fe.hmm	N/A	Bidirectional	N/A	N/A	621|full		0	0	0	0	0	0	0	0	0	0	0	0	0	0	0	0	0	0	0	0	0	0	0	0	0	0	0	0	0	0	0	0	0	0	0	0	0	0	0
Hydrogenases	Ni-Fe Hydrogenase	nife-group-1	Ni-Fe Hydrogenase, H2-uptake	nife-group-1.hmm	N/A	H2-uptake	N/A	N/A	447.25|full		0	0	0	4	0	0	0	0	0	0	0	2	0	0	0	0	0	0	0	0	1	0	1	0	0	0	1	0	0	0	0	0	0	0	0	0	1	0	1
Hydrogenases	Ni-Fe Hydrogenase	nife-group-2ade	Ni-Fe Hydrogenase, H2-uptake	nife-group-2ade.hmm	N/A	H2-uptake	N/A	N/A	611.8|full		0	0	0	0	0	0	0	0	0	0	0	0	0	0	0	0	0	0	0	0	1	0	0	0	0	0	0	0	0	0	0	0	0	0	0	0	1	0	0
Hydrogenases	Ni-Fe Hydrogenase	nife-group-2bc	Ni-Fe Hydrogenase, H2-uptake	nife-group-2bc.hmm	N/A	H2-uptake	N/A	N/A	600.3|full		0	0	0	0	0	0	0	0	0	0	0	0	0	0	0	0	0	0	0	0	1	0	1	0	0	0	1	0	0	0	0	0	0	0	0	0	0	0	0
Hydrogenases	Ni-Fe Hydrogenase	nife-group-3abd	Ni-Fe Hydrogenase, Bidirectional	nife-group-3abd.hmm	N/A	Bidirectional	N/A	N/A	520.25|full		0	0	0	0	0	0	0	0	0	0	0	0	0	0	0	0	0	0	0	0	0	0	1	0	0	0	0	0	0	0	0	0	0	0	0	0	0	0	1
Hydrogenases	Ni-Fe Hydrogenase	nife-group-3c	Ni-Fe Hydrogenase, Electron-bifurcation	nife-group-3c.hmm	N/A	Electron-bifurcation	N/A	N/A	620.65|full		0	0	0	0	0	0	0	0	0	0	0	1	0	0	0	0	0	0	0	0	0	0	0	0	0	0	0	0	0	0	0	0	0	0	0	0	0	0	0
Hydrogenases	Ni-Fe Hydrogenase	nife-group-4a-g	Ni-Fe Hydrogenase, H2-evolving	nife-group-4a-g.hmm	N/A	H2-evolving	N/A	N/A	458|full		0	0	0	1	1	0	0	0	0	0	0	0	0	0	0	0	0	0	0	0	0	0	0	0	0	0	0	0	0	0	0	0	0	0	0	0	0	0	0
Hydrogenases	Ni-Fe Hydrogenase	nife-group-4hi	Ni-Fe Hydrogenase, H2-uptake	nife-group-4hi.hmm	N/A	H2-uptake	N/A	N/A	447.8|full		0	0	0	0	0	0	0	0	0	0	0	0	0	0	0	0	0	0	0	0	0	0	0	0	0	0	0	0	0	0	0	0	0	0	0	0	0	0	0
Oxidative phosphorylation	Complex I (NADH-quinone oxidoreductase)	nuoA	NADH-quinone oxidoreductase subunit A	K00330.hmm	K00330	NADH + ubiquinone + 6 H+[side 1] = NAD+ + ubiquinol + 7 H+[side 2] [RN:R11945]	NADH; ubiquinone; H+	NAD+; ubiquinol; H+	120.27|full		1	0	1	1	2	0	0	1	0	1	0	2	1	0	1	1	1	0	1	1	1	0	0	1	0	1	1	1	1	0	1	1	1	1	2	2	1	2	2
Oxidative phosphorylation	Complex I (NADH-quinone oxidoreductase)	nuoB	NADH-quinone oxidoreductase subunit B	K00331.hmm	K00331	NADH + ubiquinone + 6 H+[side 1] = NAD+ + ubiquinol + 7 H+[side 2] [RN:R11945]	NADH; ubiquinone; H+	NAD+; ubiquinol; H+	263.03|domain		1	0	1	1	2	0	0	1	0	1	0	1	1	0	1	1	1	0	1	1	1	0	0	1	0	1	1	1	1	0	1	1	1	1	2	2	1	1	2
Oxidative phosphorylation	Complex I (NADH-quinone oxidoreductase)	nuoC	NADH-quinone oxidoreductase subunit C	K00332.hmm	K00332	NADH + ubiquinone + 6 H+[side 1] = NAD+ + ubiquinol + 7 H+[side 2] [RN:R11945]	NADH; ubiquinone; H+	NAD+; ubiquinol; H+	202.20|domain		1	0	1	0	1	1	0	0	0	1	0	0	1	0	0	1	1	0	1	1	1	0	0	1	0	1	1	0	1	0	1	1	1	1	0	0	1	0	0
Oxidative phosphorylation	Complex I (NAD(P)H-quinone oxidoreductase)	NdhA	NAD(P)H-quinone oxidoreductase subunit 1	K05572.hmm	K05572	NADH + ubiquinone + 6 H+[side 1] = NAD+ + ubiquinol + 7 H+[side 2] [RN:R11945]	NADH; ubiquinone; H+	NAD+; ubiquinol; H+	518.33|full		0	0	0	0	0	0	0	0	0	0	0	0	0	0	0	0	0	0	0	0	0	0	0	0	0	0	0	0	0	0	0	0	0	0	0	0	0	0	0
Oxidative phosphorylation	Complex I (NAD(P)H-quinone oxidoreductase)	NdhB	NAD(P)H-quinone oxidoreductase subunit 2	K05573.hmm	K05573	NADH + ubiquinone + 6 H+[side 1] = NAD+ + ubiquinol + 7 H+[side 2] [RN:R11945]	NADH; ubiquinone; H+	NAD+; ubiquinol; H+	552.07|full		0	0	0	0	0	0	0	0	0	0	0	0	0	0	0	0	0	0	0	0	0	0	0	0	0	0	0	0	0	0	0	0	0	0	0	0	0	0	0
Oxidative phosphorylation	Complex I (NAD(P)H-quinone oxidoreductase)	NdhC	NAD(P)H-quinone oxidoreductase subunit 3	K05574.hmm	K05574	NADH + ubiquinone + 6 H+[side 1] = NAD+ + ubiquinol + 7 H+[side 2] [RN:R11945]	NADH; ubiquinone; H+	NAD+; ubiquinol; H+	173.80|full		0	0	0	0	0	0	0	0	0	0	0	0	0	0	0	0	0	0	0	0	0	0	0	0	0	0	0	0	0	0	0	0	0	0	0	0	0	0	0
Oxidative phosphorylation	Complex II (Succinate dehydrogenase/Fumarate reductase)	sdhC	succinate dehydrogenase / fumarate reductase, cytochrome b subunit	K00241.hmm	K00241	succinate + a quinone = fumarate + a quinol [RN:R02164]	succinate; quinone	fumarate; quinol	43.60|domain		0	0	1	1	1	1	0	1	1	1	0	0	1	1	1	1	1	0	1	1	1	0	1	1	1	1	1	1	1	0	0	1	1	1	1	1	1	1	1
Oxidative phosphorylation	Complex II (Succinate dehydrogenase/Fumarate reductase)	sdhD	succinate dehydrogenase / fumarate reductase, membrane anchor subunit	K00242.hmm	K00242	succinate + a quinone = fumarate + a quinol [RN:R02164]	succinate; quinone	fumarate; quinol	64.07|domain		2	1	1	0	1	1	0	0	1	1	0	0	1	0	0	1	1	0	1	1	1	0	1	2	1	1	1	0	1	0	1	1	1	1	0	0	1	0	0
Oxidative phosphorylation	Complex III (Cytochrome c reductase)	petA	ubiquinol-cytochrome c reductase iron-sulfur subunit	K00411.hmm	K00411	quinol + 2 ferricytochrome c = quinone + 2 ferrocytochrome c + 2 H+[side 2]	quinol; ferricytochrome c	quinone; ferrocytochrome c; H+	84.30|full		1	1	1	0	0	1	1	0	1	1	0	0	3	0	0	1	2	1	1	1	1	0	2	1	1	1	1	0	1	0	1	0	1	1	0	0	1	0	0
Oxidative phosphorylation	Complex III (Cytochrome c reductase)	petB	ubiquinol-cytochrome c reductase cytochrome b/c1 subunit	K00412.hmm	K00412	quinol + 2 ferricytochrome c = quinone + 2 ferrocytochrome c + 2 H+[side 2]	quinol; ferricytochrome c	quinone; ferrocytochrome c; H+	297.67|domain		1	1	1	0	0	0	1	0	0	1	0	0	1	0	0	1	1	1	1	1	0	0	1	1	1	1	1	0	0	0	1	0	1	1	0	0	1	0	0
Oxidative phosphorylation	Complex III (Cytochrome c reductase)	fbcH	ubiquinol-cytochrome c reductase cytochrome b/c1 subunit	K00410.hmm	K00410	quinol + 2 ferricytochrome c = quinone + 2 ferrocytochrome c + 2 H+[side 2]	quinol; ferricytochrome c	quinone; ferrocytochrome c; H+	718.00|domain		0	0	0	0	0	0	0	0	0	0	0	0	0	0	0	0	1	0	1	0	0	0	0	0	0	0	0	0	0	0	0	0	0	0	0	0	1	0	0
Oxidative phosphorylation	Complex V (ATP synthase: V/A-type H+/Na+-transporting ATPase)	atpA (V/A-type)	V/A-type H+/Na+-transporting ATPase subunit A	K02117.hmm	K02117	ATP + H2O + 4 H+[side 1] = ADP + phosphate + 4 H+[side 2]	ATP; H2O; H+	ADP; phosphate; H+	814.23|full		0	0	0	0	0	0	0	0	0	0	1	2	0	0	0	0	0	0	0	0	0	0	0	0	0	0	0	0	0	0	0	0	0	0	0	0	0	0	0
Oxidative phosphorylation	Complex V (ATP synthase: V/A-type H+/Na+-transporting ATPase)	atpB (V/A-type)	V/A-type H+/Na+-transporting ATPase subunit B	K02118.hmm	K02118	ATP + H2O + 4 H+[side 1] = ADP + phosphate + 4 H+[side 2]	ATP; H2O; H+	ADP; phosphate; H+	701.83|full		0	0	0	0	0	0	0	0	0	0	1	2	0	0	0	0	0	0	0	0	0	0	0	0	0	0	0	0	0	0	0	0	0	0	0	0	0	0	0
Oxidative phosphorylation	Complex V (F-type H+-transporting ATPase)	atpA (F-type)	F-type H+/Na+-transporting ATPase subunit alpha	K02111.hmm	K02111	ATP + H2O + 4 H+[side 1] = ADP + phosphate + 4 H+[side 2]	ATP; H2O; H+	ADP; phosphate; H+	431.80|domain		1	0	1	1	1	1	0	0	0	0	1	2	0	1	1	1	1	1	1	0	0	1	1	1	1	1	0	1	1	1	1	1	0	1	1	1	1	1	0
Oxidative phosphorylation	Complex V (F-type H+-transporting ATPase)	atpD (F-type)	F-type H+/Na+-transporting ATPase subunit beta	K02112.hmm	K02112	ATP + H2O + 4 H+[side 1] = ADP + phosphate + 4 H+[side 2]	ATP; H2O; H+	ADP; phosphate; H+	482.47|domain		2	0	1	1	1	1	0	0	1	1	1	2	1	1	1	1	1	1	1	1	0	1	1	1	2	1	0	1	0	1	1	1	1	1	1	1	1	0	0
Oxygen metabolism (Oxidative phosphorylation Complex IV)	Oxygen metabolism - cytochrome c oxidase, caa3-type	coxA	cytochrome c oxidase subunit I	TIGR02891.hmm	K02274	4 ferrocytochrome c + O2 + 4 H+ = 4 ferricytochrome c + 2 H2O [RN:R00081]	ferrocytochrome c; O2; H+	ferricytochrome c; H2O	617.40|full		1	0	2	0	0	1	0	0	1	0	0	0	1	0	0	1	1	0	1	0	0	0	3	2	0	2	0	1	1	0	2	1	0	1	1	0	2	0	2
Oxygen metabolism (Oxidative phosphorylation Complex IV)	Oxygen metabolism - cytochrome c oxidase, caa3-type	coxB	cytochrome c oxidase subunit II	TIGR02866.hmm	K02275	4 ferrocytochrome c + O2 + 4 H+ = 4 ferricytochrome c + 2 H2O [RN:R00081]	ferrocytochrome c; O2; H+	ferricytochrome c; H2O	144.30|full		0	0	1	0	1	1	0	0	1	0	0	0	1	0	0	1	1	0	2	1	2	0	1	2	2	2	0	1	2	0	1	1	1	1	1	0	2	0	2
Oxygen metabolism (Oxidative phosphorylation Complex IV)	Oxygen metabolism - cytochrome c oxidase, cbb3-type	ccoN	cytochrome c oxidase cbb3-type subunit I	TIGR00780.hmm	K00404	4 ferrocytochrome c + O2 + 4 H+ = 4 ferricytochrome c + 2 H2O [RN:R00081]	ferrocytochrome c; O2; H+	ferricytochrome c; H2O	168.15|full		2	1	1	0	0	1	0	0	1	0	0	0	1	1	1	1	1	0	1	0	3	0	1	1	1	1	1	0	1	0	1	0	0	1	0	1	1	0	1
Oxygen metabolism (Oxidative phosphorylation Complex IV)	Oxygen metabolism - cytochrome c oxidase, cbb3-type	ccoO	cytochrome c oxidase cbb3-type subunit II	TIGR00781.hmm	K00405	4 ferrocytochrome c + O2 + 4 H+ = 4 ferricytochrome c + 2 H2O [RN:R00081]	ferrocytochrome c; O2; H+	ferricytochrome c; H2O	62.85|full		2	1	1	0	0	1	0	0	1	1	0	0	1	1	1	1	1	0	1	0	3	0	1	1	1	1	1	0	1	0	1	0	0	1	0	1	1	0	1
Oxygen metabolism (Oxidative phosphorylation Complex IV)	Oxygen metabolism - cytochrome c oxidase, cbb3-type	ccoP	cytochrome c oxidase cbb3-type subunit III	TIGR00782.hmm	K00406	4 ferrocytochrome c + O2 + 4 H+ = 4 ferricytochrome c + 2 H2O [RN:R00081]	ferrocytochrome c; O2; H+	ferricytochrome c; H2O	54.05|full		2	1	1	0	1	1	0	0	1	1	0	0	1	1	1	1	2	0	1	0	3	0	2	1	1	1	1	0	1	0	1	0	1	1	0	1	1	1	1
Oxygen metabolism (Oxidative phosphorylation Complex IV)	Oxygen metabolism - cytochrome (quinone) oxidase, bo type	cyoA	cytochrome o ubiquinol oxidase subunit II	TIGR01433.hmm	K02297	2 ubiquinol + O2 + n H+[side 1] = 2 ubiquinone + 2 H2O + n H+[side 2] [RN:R11335]	ubiquinol; O2; H+	ubiquinone; H2O; H+	218.75|full		1	1	0	0	0	1	1	0	0	0	0	0	0	0	0	0	0	0	0	0	0	0	0	1	0	0	0	0	0	0	0	0	0	0	0	0	0	0	0
Oxygen metabolism (Oxidative phosphorylation Complex IV)	Oxygen metabolism - cytochrome (quinone) oxidase, bo type	cyoD	cytochrome o ubiquinol oxidase subunit IV	TIGR02847.hmm	K02300	2 ubiquinol + O2 + n H+[side 1] = 2 ubiquinone + 2 H2O + n H+[side 2] [RN:R11335]	ubiquinol; O2; H+	ubiquinone; H2O; H+	64.95|full		1	0	0	0	0	1	1	0	0	0	0	0	0	0	0	0	0	0	0	0	0	0	0	1	0	0	0	0	0	0	0	0	0	0	0	0	0	0	0
Oxygen metabolism (Oxidative phosphorylation Complex IV)	Oxygen metabolism - cytochrome (quinone) oxidase, bo type	cyoB	cytochrome o ubiquinol oxidase subunit I	K02298.hmm	K02298	2 ubiquinol + O2 + n H+[side 1] = 2 ubiquinone + 2 H2O + n H+[side 2] [RN:R11335]	ubiquinol; O2; H+	ubiquinone; H2O; H+	967.93|full		1	0	0	0	0	1	1	0	0	0	0	0	0	0	0	0	0	0	0	0	0	0	0	1	0	0	0	0	0	0	0	0	0	0	0	0	0	0	0
Oxygen metabolism (Oxidative phosphorylation Complex IV)	Oxygen metabolism - cytochrome (quinone) oxidase, bo type	cyoC	cytochrome o ubiquinol oxidase subunit III	K02299.hmm	K02299	2 ubiquinol + O2 + n H+[side 1] = 2 ubiquinone + 2 H2O + n H+[side 2] [RN:R11335]	ubiquinol; O2; H+	ubiquinone; H2O; H+	262.30|full		1	0	0	0	0	1	1	0	0	0	0	0	0	0	0	0	0	0	0	0	0	0	0	1	0	0	0	0	0	0	0	0	0	0	0	0	0	0	0
Oxygen metabolism (Oxidative phosphorylation Complex IV)	Oxygen metabolism - cytochrome (quinone) oxidase, bd type	cydA	cytochrome bd ubiquinol oxidase subunit I	PF01654.hmm	K00425	2 ubiquinol + O2[side 2] + 4 H+[side 2] = 2 ubiquinone + 2 H2O[side 2] + 4 H+[side 1] [RN:R11325]	ubiquinol; O2; H+; e-	ubiquinone; H2O; H+; e-	118|full		2	0	1	0	1	0	0	1	0	1	0	0	3	0	0	1	1	1	2	1	1	0	1	1	2	1	1	1	1	0	1	1	1	2	2	0	1	0	1
Oxygen metabolism (Oxidative phosphorylation Complex IV)	Oxygen metabolism - cytochrome (quinone) oxidase, bd type	cydB	cytochrome bd ubiquinol oxidase subunit II	TIGR00203.hmm	K00426	2 ubiquinol + O2[side 2] + 4 H+[side 2] = 2 ubiquinone + 2 H2O[side 2] + 4 H+[side 1] [RN:R11325]	ubiquinol; O2; H+; e-	ubiquinone; H2O; H+; e-	88.55|full		2	0	1	0	1	0	0	0	0	1	0	0	3	0	0	1	1	1	2	1	1	0	1	1	2	1	1	1	1	0	1	0	1	2	1	0	1	0	0
Oxygen metabolism (Oxidative phosphorylation Complex IV)	Oxygen metabolism - cytochrome (quinone) oxidase, aa3 type, QoxABCD	qoxA	cytochrome aa3-600 menaquinol oxidase subunit II	TIGR01432.hmm	K02826	2 menaquinol + O2 + n H+[side 1] = 2 menaquinone + 2 H2O + n H+[side 2] [RN:R09492]	menaquinol; O2; H+	menaquinone; H2O; H+	204.55|full		0	0	0	0	0	0	0	0	0	0	0	0	0	0	0	0	0	0	0	0	0	0	0	0	0	0	0	0	0	0	0	0	0	0	0	0	0	0	0
Oxygen metabolism (Oxidative phosphorylation Complex IV)	Oxygen metabolism - cytochrome (quinone) oxidase, aa3 type, QoxABCD	qoxB	cytochrome aa3-600 menaquinol oxidase subunit I	TIGR02882.hmm	K02827	2 menaquinol + O2 + n H+[side 1] = 2 menaquinone + 2 H2O + n H+[side 2] [RN:R09492]	menaquinol; O2; H+	menaquinone; H2O; H+	954.70|full		0	0	0	0	0	0	0	0	0	0	0	0	0	0	0	0	0	0	0	0	0	0	0	0	0	0	0	0	0	0	0	0	0	0	0	0	0	0	0
Urea utilization	Urease	ureC	urease subunit alpha	TIGR01792.hmm	K01428	urea + H2O = CO2 + 2 NH3 [RN:R00131]	urea; H2O	CO2; NH3	212.95|full		0	0	1	0	0	0	0	0	0	0	0	0	1	0	0	1	1	0	0	0	1	0	1	1	1	0	1	0	0	0	0	0	0	1	0	0	1	0	0
Urea utilization	Urease	ureB	urease subunit beta	TIGR00192.hmm	K01429	urea + H2O = CO2 + 2 NH3 [RN:R00131]	urea; H2O	CO2; NH3	40.65|full		0	0	1	0	0	0	0	0	0	0	0	0	1	0	0	1	1	0	0	0	1	0	1	1	2	0	1	0	0	0	0	0	0	1	0	0	1	0	0
Urea utilization	Urease	ureA	urease subunit gamma	TIGR00193.hmm	K01430	urea + H2O = CO2 + 2 NH3 [RN:R00131]	urea; H2O	CO2; NH3	31.45|full		0	0	1	0	0	1	0	0	0	0	0	0	1	0	0	1	1	0	0	0	1	0	1	1	2	0	1	0	0	0	0	0	0	1	0	0	1	0	0
Halogenated compound utilization	Halogenated compounds breakdown	E3.8.1.2	2-haloacid dehalogenase	K01560.hmm	K01560	(S)-2-haloacid + H2O = (R)-2-hydroxyacid + halide [RN:R03830]	(S)-2-haloacid; H2O	(R)-2-hydroxyacid; halide	141.17|domain		0	0	2	0	0	1	0	0	1	0	0	0	0	0	0	2	1	0	0	1	1	0	2	1	2	1	0	0	0	0	0	2	0	1	0	0	2	0	0
Halogenated compound utilization	Halogenated compounds breakdown	pcpC	tetrachlorohydroquinone reductive dehalogenase	K15241.hmm	K15241	2,6-dichlorohydroquinone + Cl- + glutathione disulfide = 2,3,6-trichlorohydroquinone + 2 glutathione [RN:R05403]; 2,3,6-trichlorohydroquinone + Cl- + glutathione disulfide = 2,3,5,6-tetrachlorohydroquinone + 2 glutathione [RN:R05402]	2,6-dichlorohydroquinone; Cl-; glutathione disulfide; 2,3,6-trichlorohydroquinone	2,3,6-trichlorohydroquinone; glutathione; 2,3,5,6-tetrachlorohydroquinone	276.67|full		0	0	0	0	0	0	0	0	0	0	0	0	0	0	0	0	0	0	0	0	0	0	0	0	0	0	0	0	0	0	0	0	0	0	0	0	0	0	0
Halogenated compound utilization	Halogenated compounds breakdown	cprA	3-chloro-4-hydroxyphenylacetate reductive dehalogenase	K21566.hmm	K21566	1-haloalkane + H2O = a primary alcohol + halide [RN:R02337]	1-haloalkane; H2O	primary alcohol; halide	850.93|full		0	0	0	0	0	0	0	0	0	0	0	0	0	0	0	0	0	0	0	0	0	0	0	0	0	0	0	0	0	0	0	0	0	0	0	0	0	0	0
Halogenated compound utilization	Halogenated compounds breakdown	pceA	tetrachloroethene reductive dehalogenase	K21647.hmm	K21647	trichloroethene + chloride + acceptor = tetrachloroethene + reduced acceptor [RN:R05753]	trichloroethene; chloride; acceptor	tetrachloroethene; reduced acceptor	1150.07|full		0	0	0	0	0	0	0	0	0	0	0	0	0	0	0	0	0	0	0	0	0	0	0	0	0	0	0	0	0	0	0	0	0	0	0	0	0	0	0
Perchlorate reduction	Perchlorate reduction	pcrA	perchlorate reductase, subunit alpha	TIGR03479.hmm	N/A	reduced acceptor + perchlorate = acceptor + H2O + chlorite	perchlorate; reduced acceptor	chlorite; acceptor; H2O	559.05|full		0	0	0	0	0	0	0	0	0	0	0	0	0	0	0	0	1	0	0	0	0	0	0	0	0	0	0	0	0	0	0	0	0	1	0	0	0	0	0
Perchlorate reduction	Perchlorate reduction	pcrB	perchlorate reductase, subunit beta	TIGR03478.hmm	N/A	reduced acceptor + perchlorate = acceptor + H2O + chlorite	perchlorate; reduced acceptor	chlorite; acceptor; H2O	319.40|full		0	0	0	0	0	0	0	0	0	0	0	0	0	0	0	0	1	0	0	0	0	0	0	0	0	0	0	0	0	0	0	0	0	0	0	0	0	0	0
Chlorite reduction	Chlorite reduction	cld	chlorite dismutase	PF06778.hmm	K09162	chloride + O2 = chlorite [RN:R05721]	chloride; O2	chlorite	65|full		0	0	0	0	0	0	0	1	0	0	0	0	0	0	0	0	1	0	0	1	0	0	0	0	0	1	0	0	0	0	0	1	0	0	0	0	1	0	0
As cycling	Dissimilatory arsenate reduction	arrA	dissimilatory arsenate reductase	arrA.hmm	N/A	arsenate reduction	arsenate	arsenite	175|full		0	0	0	2	0	0	0	0	0	0	0	0	0	0	0	0	0	0	0	0	0	0	0	0	0	0	0	0	0	0	0	0	0	0	0	0	0	0	0
As cycling	Arsenate reduction for detoxification	arsC (grx)	arsenate reductase (glutaredoxin)	arsC_glut.hmm	K00537	arsenate + glutaredoxin = arsenite + glutaredoxin disulfide + H2O [RN:R05747]	arsenate; glutaredoxin	arsenite; glutaredoxin disulfide; H2O	80|full		0	2	0	0	0	2	0	0	1	2	0	0	1	0	1	0	2	1	1	1	0	0	1	1	0	1	0	0	1	0	0	0	1	1	0	0	1	0	0
As cycling	Arsenate reduction for detoxification	arsC (trx)	arsenate reductase (thioredoxin)	arsC_thio.hmm	K03741	arsenate + thioredoxin = arsenite + thioredoxin disulfide + H2O [RN:R10927]	arsenate; thioredoxin	arsenite; thioredoxin disulfide; H2O	172|full		0	0	0	0	0	0	0	0	0	0	0	0	0	0	0	0	0	0	0	0	0	0	0	0	0	0	0	0	0	0	0	0	0	0	0	0	0	0	0
As cycling	Arsenite oxidation for energy metabolism	arxA	arsenite oxidase (molybdopterin subunit)	arxA.hmm	N/A	arsenite oxidation coupled with oxygen or nirate reduction	arsenite	arsenate	600|full		0	0	0	1	0	0	0	0	0	0	0	0	0	0	0	0	0	0	0	0	0	0	0	0	0	0	0	0	0	0	0	0	0	0	0	0	0	0	0
As cycling	Arsenite oxidation for detoxification and energy metabolism	aioA	arsenite oxidase large subunit	aioA.hmm	K08356	arsenite + H2O + 2 oxidized cytochrome c = arsenate + 2 reduced cytochrome c + 2 H+ [RN:R09787]	arsenite; H2O; oxidized cytochrome c	arsenate; reduced cytochrome c; H+	800|full		0	0	0	0	0	0	0	0	0	0	0	0	0	0	0	0	0	0	0	0	1	0	0	0	0	0	0	0	0	0	0	0	0	0	0	0	0	0	0
As cycling	Arsenite methylation	arsM	arsenite methyltransferase	arsM.hmm	K07755	2 S-adenosyl-L-methionine + arsenic triglutathione + 2 thioredoxin + H2O = S-adenosyl-L-homocysteine + dimethylarsinous acid + 3 glutathione + 2 thioredoxin disulfide [RN:R12918]	S-adenosyl-L-methionine; arsenic triglutathione; thioredoxin	S-adenosyl-L-homocysteine; dimethylarsinous acid; glutathione; thioredoxin disulfide	200|full		0	0	0	0	1	0	0	0	0	0	0	1	0	1	0	0	0	0	0	0	0	1	0	0	0	0	0	0	0	0	0	0	0	0	1	1	0	1	1
Selenate reduction	Selenate reduction	ygfM	putative selenate reductase FAD-binding subunit	TIGR03312.hmm	K12529	selenite + H2O + acceptor = selenate + reduced acceptor [RN:R07229]	selenite; H2O; acceptor	selenate; reduced acceptor	87.85|full		0	0	0	0	0	0	0	0	0	0	0	0	0	0	0	0	0	0	0	0	0	0	0	0	0	0	0	0	0	0	0	0	0	0	0	0	0	0	0
Selenate reduction	Selenate reduction	xdhD	putative selenate reductase molybdopterin-binding subunit	TIGR03313.hmm	K12528	selenite + H2O + acceptor = selenate + reduced acceptor [RN:R07229]	selenite; H2O; acceptor	selenate; reduced acceptor	526.50|full		0	0	0	0	1	0	0	0	0	0	0	0	0	0	0	0	0	0	0	0	0	0	0	0	0	0	0	0	0	0	0	0	0	0	0	0	0	0	0
Selenate reduction	Selenate reduction	YgfK	putative selenate reductase	TIGR03315.hmm	K12527	selenite + H2O + acceptor = selenate + reduced acceptor [RN:R07229]	selenite; H2O; acceptor	selenate; reduced acceptor	354.45|full		0	0	0	0	0	0	0	0	0	0	0	0	0	0	0	0	1	0	0	0	0	0	0	0	0	0	0	0	0	0	0	0	0	0	0	0	0	0	0
Nitrile hydration	Nitrile hydratase	nthA	nitrile hydratase subunit alpha	TIGR01323.hmm	K01721	an aliphatic amide = a nitrile + H2O [RN:R02826]	aliphatic amide	nitrile; H2O	239.05|full		0	0	1	0	0	0	0	0	0	0	0	0	0	0	0	0	0	0	0	0	0	0	1	1	0	0	0	0	0	0	0	0	0	0	0	0	1	0	0
Nitrile hydration	Nitrile hydratase	nthB	nitrile hydratase subunit beta	TIGR03888.hmm	K20807	an aliphatic amide = a nitrile + H2O [RN:R02826]	aliphatic amide	nitrile; H2O	136.35|full		0	0	0	0	0	0	0	0	0	0	0	0	0	0	0	0	0	0	0	0	0	0	1	1	0	0	0	0	0	0	0	0	0	0	0	0	1	0	0
Iron cycling	Iron oxidation	Cyc1	Cyc1	Cyc1.hmm	N/A	Iron oxidation	N/A	N/A	98|full		0	0	2	0	0	0	0	0	0	0	0	0	3	0	0	1	0	0	0	0	1	0	4	0	0	0	2	0	1	0	0	0	0	0	0	0	0	0	0
Iron cycling	Iron oxidation	Cyc2_repCluster1	Cyc2_repCluster1	Cyc2_repCluster1.hmm	N/A	Iron oxidation	N/A	N/A	31.5|full		0	0	0	0	0	0	0	0	0	0	0	0	0	0	0	0	0	0	0	0	0	0	0	0	0	0	0	0	0	0	0	0	0	0	1	0	0	0	0
Iron cycling	Iron oxidation	Cyc2_repCluster2	Cyc2_repCluster2	Cyc2_repCluster2.hmm	N/A	Iron oxidation	N/A	N/A	27.8|full		0	0	0	0	0	0	0	0	0	0	0	0	0	0	0	0	0	0	0	0	0	0	0	0	0	0	0	0	0	0	0	0	0	0	0	0	0	0	0
Iron cycling	Iron oxidation	Cyc2_repCluster3	Cyc2_repCluster3	Cyc2_repCluster3.hmm	N/A	Iron oxidation	N/A	N/A	27.3|full		0	0	0	0	0	0	0	0	0	0	0	0	0	0	0	0	0	0	0	0	0	0	0	0	0	0	0	0	0	0	0	0	0	0	1	0	0	0	0
Iron cycling	Iron oxidation	FoxA	FoxA	FoxA.hmm	N/A	Iron oxidation	N/A	N/A	128|full		0	0	0	0	0	0	0	0	0	0	0	0	0	0	0	0	0	0	0	0	0	0	0	0	0	0	0	0	0	0	0	0	0	0	0	0	0	0	0
Iron cycling	Iron oxidation	FoxB	FoxB	FoxB.hmm	N/A	Iron oxidation	N/A	N/A	66|full		0	0	0	0	0	0	0	0	0	0	0	0	0	0	0	0	0	0	0	0	0	0	0	0	0	0	0	0	0	0	0	0	0	0	0	0	0	0	0
Iron cycling	Iron oxidation	FoxC	FoxC	FoxC.hmm	N/A	Iron oxidation	N/A	N/A	62|full		0	0	0	0	0	0	0	0	0	0	0	0	0	0	0	0	0	0	0	0	0	0	0	0	0	0	0	0	0	0	0	0	0	0	0	0	0	0	0
Iron cycling	Iron oxidation	FoxE	FoxE	FoxE.hmm	N/A	Iron oxidation	N/A	N/A	37|full		0	0	0	0	0	0	0	0	0	0	0	0	0	0	0	0	0	0	0	0	0	0	0	0	0	0	0	0	0	0	0	0	0	0	0	0	0	0	0
Iron cycling	Iron oxidation	FoxY	FoxY	FoxY.hmm	N/A	Iron oxidation	N/A	N/A	124|full		0	0	0	0	0	0	0	0	0	0	0	0	0	0	0	0	0	0	0	0	0	0	0	0	0	0	0	0	0	0	0	0	0	0	0	0	0	0	0
Iron cycling	Iron oxidation	FoxZ	FoxZ	FoxZ.hmm	N/A	Iron oxidation	N/A	N/A	150|full		0	0	1	0	1	0	0	0	0	0	0	0	0	0	0	0	1	0	0	0	1	0	0	1	1	0	0	0	0	0	0	0	0	0	0	0	0	0	0
Iron cycling	Iron oxidation	MtoA	MtoA	MtoA.hmm	N/A	Iron oxidation	N/A	N/A	140|full		0	0	0	0	0	0	0	0	0	0	0	1	0	0	0	0	0	0	0	0	0	0	0	0	0	0	0	0	0	0	0	0	0	0	0	0	0	0	0
Iron cycling	Iron oxidation	sulfocyanin	sulfocyanin	sulfocyanin.hmm	N/A	Iron oxidation	N/A	N/A	45.4|full		0	0	0	0	0	0	0	0	0	0	0	0	0	0	0	0	0	0	0	0	0	0	0	0	0	0	0	0	0	0	0	0	0	0	0	0	0	0	0
Iron cycling	Metal (Iron/Manganese) reduction	MtrA	MtrA	MtrA.hmm	N/A	Metal (Iron/Manganese) reduction	N/A	N/A	140|full		0	0	0	0	0	0	0	0	0	0	0	1	0	0	0	0	0	0	0	0	0	0	0	0	0	0	0	0	0	0	0	0	0	0	0	0	0	0	0
Iron cycling	Metal (Iron/Manganese) reduction	MtrB_TIGR03509	MtrB_TIGR03509	MtrB_TIGR03509.hmm	N/A	Metal (Iron/Manganese) reduction	N/A	N/A	240.05|full		0	0	0	0	0	0	0	0	0	0	0	0	0	0	0	0	0	0	0	0	0	0	0	0	0	0	0	0	0	0	0	0	0	0	0	0	0	0	0
Iron cycling	Metal (Iron/Manganese) reduction	MtrC_TIGR03507	MtrC_TIGR03507	MtrC_TIGR03507.hmm	N/A	Metal (Iron/Manganese) reduction	N/A	N/A	209.3|full		0	0	0	0	0	0	0	0	0	0	0	0	0	0	0	0	0	0	0	0	0	0	0	0	0	0	0	0	0	0	0	0	0	0	0	0	0	0	0
Iron cycling	Iron reduction	CymA	CymA	CymA.hmm	N/A	Iron reduction	N/A	N/A	237|full		0	0	0	0	0	0	0	0	0	0	0	0	0	0	0	0	0	0	0	0	0	0	2	0	0	0	0	0	0	0	0	0	0	0	0	0	0	0	0
Iron cycling	Iron reduction	OmcF	OmcF	OmcF.hmm	N/A	Iron reduction	N/A	N/A	83.7|full		0	0	0	0	0	0	0	0	0	0	0	0	0	0	0	0	0	0	0	0	0	0	0	0	0	0	0	0	0	0	0	0	0	0	0	0	0	0	0
Iron cycling	Iron reduction	OmcS	OmcS	OmcS.hmm	N/A	Iron reduction	N/A	N/A	78.2|full		0	0	0	0	0	0	0	0	0	0	0	0	0	0	0	0	0	0	0	0	0	0	0	0	0	0	0	0	0	0	0	0	0	0	0	0	0	0	0
Iron cycling	Iron reduction	OmcZ	OmcZ	OmcZ.hmm	N/A	Iron reduction	N/A	N/A	76.9|full		0	0	0	0	0	0	0	0	0	0	0	0	0	0	0	0	0	0	0	0	0	0	0	0	0	0	0	0	0	0	0	0	0	0	0	0	0	0	0
Iron cycling	Iron reduction	FmnA	FmnA	FmnA.hmm	N/A	Iron reduction	N/A	N/A	60|full		0	0	0	1	1	0	0	0	0	0	1	1	0	0	0	0	0	0	0	0	0	1	0	0	0	0	0	0	0	0	0	0	0	0	0	0	0	0	0
Iron cycling	Iron reduction	DmkA	DmkA	DmkA.hmm	N/A	Iron reduction	N/A	N/A	17|full		0	0	0	0	2	0	0	0	0	0	0	0	0	0	0	0	0	0	0	0	0	0	1	0	0	0	0	0	0	0	0	1	0	0	1	0	0	0	1
Iron cycling	Iron reduction	FmnB	FmnB	FmnB.hmm	N/A	Iron reduction	N/A	N/A	33|full		0	1	0	1	0	1	0	0	1	0	1	0	0	1	1	0	1	1	2	0	1	1	3	0	1	0	0	0	0	0	1	0	0	2	1	1	0	1	0
Iron cycling	Iron reduction	PplA	PplA	PplA.hmm	N/A	Iron reduction	N/A	N/A	32|full		0	0	0	0	0	0	0	0	0	0	0	0	0	0	0	0	0	0	0	0	0	1	0	0	0	0	0	0	0	0	0	0	0	0	0	0	0	0	0
Iron cycling	Iron reduction	Ndh2	Ndh2	Ndh2.hmm	N/A	Iron reduction	N/A	N/A	40|full		1	0	1	0	1	0	1	1	0	0	2	1	0	2	3	0	1	0	0	2	1	2	1	1	0	1	0	0	0	0	1	1	1	0	2	1	1	1	2
Iron cycling	Iron reduction	EetA	EetA	EetA.hmm	N/A	Iron reduction	N/A	N/A	20|full		0	0	0	1	0	0	0	0	0	0	1	0	0	0	0	0	0	0	0	0	0	2	0	0	0	0	0	0	0	0	0	0	0	0	0	0	0	0	0
Iron cycling	Iron reduction	EetB	EetB	EetB.hmm	N/A	Iron reduction	N/A	N/A	30|full		0	0	0	1	0	0	0	0	0	0	1	0	0	0	0	0	0	0	0	0	0	1	0	0	0	0	0	0	0	0	0	0	0	0	0	0	0	0	0
Iron cycling	Iron reduction	DmkB	DmkB	DmkB.hmm	N/A	Iron reduction	N/A	N/A	25|full		2	3	3	2	2	0	2	1	2	1	1	1	1	2	2	3	3	1	2	2	2	3	2	3	3	2	2	2	2	0	2	1	2	2	3	2	3	2	2
Iron cycling	Iron reduction	DFE_0448	DFE_0448	DFE_0448.hmm	N/A	Iron reduction	N/A	N/A	27.5|full		1	0	0	0	0	0	0	1	0	0	0	4	0	0	0	0	0	0	0	0	0	0	2	0	0	0	0	0	0	0	0	0	0	0	1	0	0	0	0
Iron cycling	Iron reduction	DFE_0449	DFE_0449	DFE_0449.hmm	N/A	Iron reduction	N/A	N/A	30|full		0	0	0	0	1	0	0	0	0	0	0	4	0	0	0	0	0	0	0	0	0	0	2	0	0	0	0	0	0	0	0	0	0	0	0	0	0	0	0
Iron cycling	Iron reduction	DFE_0450	DFE_0450	DFE_0450.hmm	N/A	Iron reduction	N/A	N/A	30|full		0	0	0	0	0	0	0	0	0	0	0	1	0	0	0	0	0	0	0	0	0	0	0	0	0	0	0	0	0	0	0	0	0	0	0	0	0	0	0
Iron cycling	Iron reduction	DFE_0451	DFE_0451	DFE_0451.hmm	N/A	Iron reduction	N/A	N/A	64|full		0	0	0	0	1	0	0	0	0	0	0	6	0	0	0	1	0	0	0	0	0	0	3	0	0	0	0	0	0	0	0	5	0	0	0	1	0	0	1
Iron cycling	Iron reduction	DFE_0461	DFE_0461	DFE_0461.hmm	N/A	Iron reduction	N/A	N/A	40|full		1	0	0	0	0	0	0	0	1	0	0	4	0	0	0	0	0	0	0	0	0	0	1	0	0	0	0	0	0	0	1	0	0	0	0	0	0	0	3
Iron cycling	Iron reduction	DFE_0462	DFE_0462	DFE_0462.hmm	N/A	Iron reduction	N/A	N/A	40|full		1	0	0	0	0	0	0	0	1	0	0	5	0	0	0	0	0	0	0	0	0	0	2	0	0	0	0	0	0	0	1	0	0	0	0	0	0	0	2
Iron cycling	Iron reduction	DFE_0463	DFE_0463	DFE_0463.hmm	N/A	Iron reduction	N/A	N/A	100|full		0	0	0	0	0	0	0	0	0	0	0	3	0	0	0	1	0	0	0	0	0	0	3	0	0	0	0	0	0	0	0	1	0	0	0	0	0	0	1
Iron cycling	Iron reduction	DFE_0464	DFE_0464	DFE_0464.hmm	N/A	Iron reduction	N/A	N/A	25|full		0	0	0	0	0	0	0	0	0	0	0	2	0	0	0	0	0	0	0	0	0	0	0	0	0	0	0	0	0	0	0	0	0	0	0	0	0	0	0
Iron cycling	Iron reduction	DFE_0465	DFE_0465	DFE_0465.hmm	N/A	Iron reduction	N/A	N/A	20|full		0	0	0	0	0	0	0	0	0	0	0	7	0	0	0	0	0	0	0	0	0	0	1	0	0	0	0	0	0	0	0	0	0	0	0	0	0	0	0
Manganese cycling	Manganese oxidation	Manganese_oxidase_K06324	Manganese_oxidase_K06324	K06324.hmm	K06324	Manganese oxidation	N/A	N/A	572.93|full		0	0	0	0	0	0	0	0	0	0	0	0	0	0	0	0	0	0	0	0	0	0	0	0	0	0	0	0	0	0	0	0	0	0	0	0	0	0	0
Manganese cycling	Manganese oxidation	Manganese_oxidase_K22348	Manganese_oxidase_K22348	K22348.hmm	K22348	Manganese oxidation	N/A	N/A	387.80|full		0	0	0	0	0	0	0	0	0	0	0	0	1	0	0	0	1	0	0	0	0	0	2	0	0	0	1	0	0	0	0	0	0	0	0	0	0	0	0
Manganese cycling	Manganese oxidation	Manganese_oxidase_K22349	Manganese_oxidase_K22349	K22349.hmm	K22349	Manganese oxidation	N/A	N/A	1456.47|full		0	0	0	0	0	0	0	0	0	0	0	0	0	0	0	0	0	0	0	0	0	0	1	0	0	0	0	0	0	0	0	0	0	0	0	0	0	0	0
Manganese cycling	Manganese oxidation	Manganese_oxidase_K22350	Manganese_oxidase_K22350	K22350.hmm	K22350	Manganese oxidation	N/A	N/A	1264.13|full		0	0	0	0	0	0	0	0	0	0	0	0	0	0	0	0	0	0	0	0	0	0	0	0	0	0	0	0	0	0	0	0	0	0	0	0	0	0	0
Sulfur cycling enzymes (detailed)	Dissimilatory sulfur metabolism | Sulfide oxidation	fccB	flavocytochrome c sulphide dehydrogenase, flavin-binding	PF09242.hmm	K17229	hydrogen sulfide + 2 ferricytochrome c = sulfur + 2 ferrocytochrome c + 2 H+ [RN:R09499]	hydrogen sulfide; ferricytochrome c	sulfur; ferrocytochrome c; H+	266|full		0	0	0	0	0	0	0	0	0	0	0	0	0	0	0	0	0	0	0	0	0	0	0	0	0	0	0	0	0	0	0	0	0	0	0	0	0	0	0
Sulfur cycling enzymes (detailed)	Dissimilatory sulfur metabolism | Sulfide oxidation	sqr	sulfide:quinone oxidoreductase	sulfide_quinone_oxidoreductase_sqr.hmm	K17218	n HS- + n quinone = polysulfide + n quinol [RN:R10152]	HS-; quinone	polysulfide; quinol	300|full		0	1	0	0	0	0	0	0	0	0	0	0	0	1	1	0	0	1	0	0	0	0	0	1	0	0	0	0	0	0	0	0	0	1	0	0	0	0	0
Sulfur cycling enzymes (detailed)	Dissimilatory sulfur metabolism | Sulfur oxidation/Sulfite reduction	dsrA	dissimilatory sulfite reductase alpha subunit	dsrA.hmm	N/A	hydrogen sulfide + a [DsrC protein]-disulfide + 2 acceptor + 3 H2O = sulfite + a [DsrC protein]-dithiol + 2 reduced acceptor + 2 H+ [RN:R00861]	hydrogen sulfide; [DsrC protein]-disulfide; acceptor; H2O	sulfite; [DsrC protein]-dithiol; reduced acceptor; H+	200.00|full		0	0	0	1	0	0	0	0	0	0	0	0	0	0	0	0	0	0	0	0	0	0	0	0	0	0	0	0	0	0	0	0	0	0	0	0	0	0	0
Sulfur cycling enzymes (detailed)	Dissimilatory sulfur metabolism | Sulfur oxidation/Sulfite reduction	dsrB	dissimilatory sulfite reductase beta subunit	dsrB.hmm	N/A	hydrogen sulfide + a [DsrC protein]-disulfide + 2 acceptor + 3 H2O = sulfite + a [DsrC protein]-dithiol + 2 reduced acceptor + 2 H+ [RN:R00861]	hydrogen sulfide; [DsrC protein]-disulfide; acceptor; H2O	sulfite; [DsrC protein]-dithiol; reduced acceptor; H+	204.00|full		0	0	0	1	0	0	0	0	0	0	0	0	0	0	0	0	0	0	0	0	0	0	0	0	0	0	0	0	0	0	0	0	0	0	0	0	0	0	0
Sulfur cycling enzymes (detailed)	Dissimilatory sulfur metabolism | Sulfur oxidation/Sulfite reduction	dsrC	dissimilatory sulfite reductase, subunit C	dsrC.hmm	N/A	Substrate delivery	N/A	N/A	52.85|full		0	0	0	1	0	0	0	0	0	0	0	0	0	0	0	0	0	0	0	0	0	0	0	0	0	0	0	0	0	0	0	0	0	0	0	0	0	0	0
Sulfur cycling enzymes (detailed)	Dissimilatory sulfur metabolism | Sulfur oxidation/Sulfite reduction	dsrD	dissimilatory sulfite reductase delta subunit	dsrD.hmm	N/A	Not clear	N/A	N/A	32.80|full		0	0	0	0	0	0	0	0	0	0	0	0	0	0	0	0	0	0	0	0	0	0	0	0	0	0	0	0	0	0	0	0	0	0	0	0	0	0	0
Sulfur cycling enzymes (detailed)	Dissimilatory sulfur metabolism | Sulfur oxidation/Sulfite reduction	dsrE	dissimilatory sulfite reductase, subunit E	dsrE.hmm	N/A	Sulfur carrier	N/A	N/A	160.00|full		0	0	0	0	0	0	0	0	0	0	0	0	0	0	0	0	0	0	0	0	0	0	0	0	0	0	0	0	0	0	0	0	0	0	0	0	0	0	0
Sulfur cycling enzymes (detailed)	Dissimilatory sulfur metabolism | Sulfur oxidation/Sulfite reduction	dsrF	dissimilatory sulfite reductase, subunit F	dsrF.hmm	N/A	Sulfur carrier	N/A	N/A	155.00|full		0	0	0	0	0	0	0	0	0	0	0	0	0	0	0	0	0	0	0	0	0	0	0	0	0	0	0	0	0	0	0	0	0	0	0	0	0	0	0
Sulfur cycling enzymes (detailed)	Dissimilatory sulfur metabolism | Sulfur oxidation/Sulfite reduction	dsrH	dissimilatory sulfite reductase, subunit H	dsrH.hmm	N/A	Sulfur carrier	N/A	N/A	97.00|full		0	0	0	0	0	0	0	0	0	0	0	0	0	0	0	0	0	0	0	0	0	0	0	0	0	0	0	0	0	0	0	0	0	0	0	0	0	0	0
Sulfur cycling enzymes (detailed)	Dissimilatory sulfur metabolism | Sulfur oxidation/Sulfite reduction	dsrJ	dissimilatory sulfite reductase, subunit J	dsrJ.hmm	N/A	Transmembrane complex involved in electron transport	N/A	N/A	95.00|full		0	0	0	0	0	0	0	0	0	0	0	0	0	0	0	0	0	0	0	0	0	0	0	0	0	0	0	0	0	0	0	0	0	0	0	0	0	0	0
Sulfur cycling enzymes (detailed)	Dissimilatory sulfur metabolism | Sulfur oxidation/Sulfite reduction	dsrK	dissimilatory sulfite reductase, subunit K	dsrK.hmm	N/A	Transmembrane complex involved in electron transport	N/A	N/A	460.00|full		0	0	0	1	0	0	0	0	0	0	0	0	0	0	0	0	0	0	0	0	0	0	0	0	0	0	0	0	0	0	0	0	0	0	0	0	0	0	0
Sulfur cycling enzymes (detailed)	Dissimilatory sulfur metabolism | Sulfur oxidation/Sulfite reduction	dsrM	dissimilatory sulfite reductase, subunit M	dsrM.hmm	N/A	Transmembrane complex involved in electron transport	N/A	N/A	172.0|full		0	0	0	1	0	0	0	0	0	0	0	0	0	0	0	0	0	0	0	0	0	0	0	0	0	0	0	0	0	0	0	0	0	0	0	0	0	0	0
Sulfur cycling enzymes (detailed)	Dissimilatory sulfur metabolism | Sulfur oxidation/Sulfite reduction	dsrO	dissimilatory sulfite reductase, subunit O	dsrO.hmm	N/A	Transmembrane complex involved in electron transport	N/A	N/A	250.00|full		0	0	0	0	0	0	0	0	0	0	0	0	0	0	0	0	0	0	0	0	0	0	0	0	0	0	0	0	0	0	0	0	0	0	0	0	0	0	0
Sulfur cycling enzymes (detailed)	Dissimilatory sulfur metabolism | Sulfur oxidation/Sulfite reduction	dsrP	dissimilatory sulfite reductase, subunit P	dsrP.hmm	N/A	Transmembrane complex involved in electron transport	N/A	N/A	412.80|full		0	0	0	0	0	0	0	0	0	0	0	0	0	0	0	0	0	0	0	0	0	0	0	0	0	0	0	0	0	0	0	0	0	0	0	0	0	0	0
Sulfur cycling enzymes (detailed)	Dissimilatory sulfur metabolism | Sulfur oxidation/Sulfite reduction	dsrR	dissimilatory sulfite reductase, subunit R	dsrR.hmm	N/A	Not clear	N/A	N/A	80.00|full		0	0	0	0	0	0	0	0	0	0	0	0	0	0	0	0	0	0	0	0	0	0	0	0	0	0	0	0	0	0	0	0	0	0	0	0	0	0	0
Sulfur cycling enzymes (detailed)	Dissimilatory sulfur metabolism | Sulfur oxidation/Sulfite reduction	dsrS	dissimilatory sulfite reductase, subunit S	dsrS.hmm	N/A	Not clear	N/A	N/A	115.70|full		0	0	0	0	0	0	0	0	0	0	0	0	0	0	0	0	0	0	0	0	0	0	0	0	0	0	0	0	0	0	0	0	0	0	0	0	0	0	0
Sulfur cycling enzymes (detailed)	Dissimilatory sulfur metabolism | Sulfur oxidation/Sulfite reduction	dsrT	dissimilatory sulfite reductase, subunit T	dsrT.hmm	N/A	Not clear	N/A	N/A	90.00|full		0	0	0	0	0	0	0	0	0	0	0	0	0	0	0	0	0	0	0	0	0	0	0	0	0	0	0	0	0	0	0	0	0	0	0	0	0	0	0
Sulfur cycling enzymes (detailed)	Dissimilatory sulfur metabolism | Sulfite reduction	asrA	anaerobic sulfite reductase subunit A	asrA.hmm	K16950	Sulfite + 3 NADH + 3 H+ <=> hydrogen sulfide + 3 NAD+ + 3 H2O	sulfite; NADH; H+	hydrogen sulfide; NAD+; H2O	323.15|full		0	0	0	0	0	0	0	0	0	0	0	0	0	0	0	0	0	0	0	0	0	1	0	0	0	0	0	0	0	0	0	0	0	0	0	0	0	0	0
Sulfur cycling enzymes (detailed)	Dissimilatory sulfur metabolism | Sulfite reduction	asrB	anaerobic sulfite reductase subunit B	asrB.hmm	K16951	Sulfite + 3 NADH + 3 H+ <=> hydrogen sulfide + 3 NAD+ + 3 H2O	sulfite; NADH; H+	hydrogen sulfide; NAD+; H2O	288.60|full		0	0	0	0	0	0	0	0	0	0	0	0	0	0	0	0	0	0	0	0	0	1	0	0	0	0	0	0	0	0	0	0	0	0	0	0	0	0	0
Sulfur cycling enzymes (detailed)	Dissimilatory sulfur metabolism | Sulfite reduction	asrC	anaerobic sulfite reductase subunit C	asrC.hmm	K00385	Sulfite + 3 NADH + 3 H+ <=> hydrogen sulfide + 3 NAD+ + 3 H2O	sulfite; NADH; H+	hydrogen sulfide; NAD+; H2O	324.10|full		0	0	0	0	0	0	0	0	0	0	0	0	0	0	0	0	0	0	0	0	0	1	0	0	0	0	0	0	0	0	0	0	0	0	0	0	0	0	0
Sulfur cycling enzymes (detailed)	Dissimilatory sulfur metabolism | Sulfur oxidation	sdo	sulfur dioxygenase	sulfur_dioxygenase_sdo.hmm	K17725	S-sulfanylglutathione + O2 + H2O = glutathione + sulfite + 2 H+ [RN:R08678]	S-sulfanylglutathione; O2; H2O	glutathione; sulfite; H+	120|full		1	2	1	1	1	0	1	0	2	1	0	0	2	2	0	1	1	3	1	0	2	1	1	1	2	1	0	0	1	0	1	2	0	1	0	2	2	3	0
Sulfur cycling enzymes (detailed)	Dissimilatory sulfur metabolism | Sulfur oxidation/reduction	sor	sulfur oxygenase/reductase	PF07682.hmm	K16952	4 sulfur + 4 H2O + O2 = 2 hydrogen sulfide + 2 sulfite [RN:R07365]	sulfur; H2O; O2	hydrogen sulfide; sulfite	300|full		0	0	0	0	0	0	0	0	0	0	0	0	0	0	0	0	0	0	0	0	0	0	0	0	0	0	0	0	0	0	0	0	0	0	0	0	0	0	0
Sulfur cycling enzymes (detailed)	Dissimilatory sulfur metabolism | Sulfur reduction	sreA	sulfur reductase molybdopterin subunit	K17219.hmm	K17219	sulfur + reduced acceptor = hydrogen sulfide + acceptor	sulfur, reduced acceptor	hydrogen sulfide, acceptor	1889.97|full		0	0	0	0	0	0	0	0	0	0	0	0	0	0	0	0	0	0	0	0	0	0	0	0	0	0	0	0	0	0	0	0	0	0	0	0	0	0	0
Sulfur cycling enzymes (detailed)	Dissimilatory sulfur metabolism | Sulfur reduction	sreB	sulfur reductase FeS subunit	K17220.hmm	K17220	sulfur + reduced acceptor = hydrogen sulfide + acceptor	sulfur, reduced acceptor	hydrogen sulfide, acceptor	486.50|full		0	0	0	0	0	0	0	0	0	0	0	0	0	0	0	0	0	0	0	0	0	0	0	0	0	0	0	0	0	0	0	0	0	0	0	0	0	0	0
Sulfur cycling enzymes (detailed)	Dissimilatory sulfur metabolism | Sulfur reduction	sreC	sulfur reductase membrane anchor	K17221.hmm	K17221	sulfur + reduced acceptor = hydrogen sulfide + acceptor	sulfur, reduced acceptor	hydrogen sulfide, acceptor	721.30|full		0	0	0	0	0	0	0	0	0	0	0	0	0	0	0	0	0	0	0	0	0	0	0	0	0	0	0	0	0	0	0	0	0	0	0	0	0	0	0
Sulfur cycling enzymes (detailed)	Dissimilatory sulfur metabolism | Thiosulfate oxidation	soxA	L-cysteine S-thiosulfotransferase	soxA.hmm	K17222	[SoxY protein]-L-cysteine + thiosulfate + 2 ferricytochrome c = [SoxY protein]-S-sulfosulfanyl-L-cysteine + 2 ferrocytochrome c + 2 H+ [RN:R12163]; [SoxY protein]-S-sulfanyl-L-cysteine + thiosulfate + 2 ferricytochrome c = [SoxY protein]-S-(2-sulfodisulfanyl)-L-cysteine + 2 ferrocytochrome c + 2 H+ [RN:R12164]	[SoxY protein]-L-cysteine; thiosulfate [CPD:C00320]; ferricytochrome c [CPD:C00125]; [SoxY protein]-S-sulfanyl-L-cysteine	[SoxY protein]-S-sulfosulfanyl-L-cysteine; ferrocytochrome c; H+; [SoxY protein]-S-(2-sulfodisulfanyl)-L-cysteine	110.00|full		0	0	1	0	0	0	0	0	0	0	0	0	1	0	0	2	2	0	0	0	0	0	1	0	1	0	1	0	0	0	0	0	0	1	0	0	2	0	0
Sulfur cycling enzymes (detailed)	Dissimilatory sulfur metabolism | Thiosulfate oxidation	soxB	S-sulfosulfanyl-L-cysteine sulfohydrolase	soxB.hmm	K17224	[SoxY protein]-S-sulfosulfanyl-L-cysteine + H2O = [SoxY protein]-S-sulfanyl-L-cysteine + sulfate [RN:R12096]; [SoxY protein]-S-(2-sulfodisulfanyl)-L-cysteine + H2O = [SoxY protein]-S-disulfanyl-L-cysteine + sulfate [RN:R12097]	[SoxY protein]-S-sulfosulfanyl-L-cysteine; H2O; [SoxY protein]-S-(2-sulfodisulfanyl)-L-cysteine	[SoxY protein]-S-sulfanyl-L-cysteine; sulfate; [SoxY protein]-S-disulfanyl-L-cysteine	550.00|full		0	0	0	0	0	0	0	0	0	0	0	0	1	0	0	1	1	0	0	0	1	0	1	0	0	0	0	0	0	0	0	0	0	1	0	0	0	0	0
Sulfur cycling enzymes (detailed)	Dissimilatory sulfur metabolism | Thiosulfate oxidation	soxC	sulfane dehydrogenase subunit SoxC	soxC.hmm	K17225	thiosulfate + 5 H2O + 8 ferricytochrome c = 2 sulfate + 8 ferrocytochrome c + 10 H+	thiosulfate; H2O; ferricytochrome c	sulfate; ferrocytochrome c; H+	320.00|full		0	0	0	0	0	0	0	0	0	0	0	0	1	0	0	1	2	0	0	0	1	0	1	0	0	0	0	0	0	0	0	0	0	1	0	0	1	0	0
Sulfur cycling enzymes (detailed)	Dissimilatory sulfur metabolism | Thiosulfate oxidation	soxD	S-disulfanyl-L-cysteine oxidoreductase SoxD	soxD.hmm	K22622	[SoxY protein]-S-disulfanyl-L-cysteine + 6 ferricytochrome c + 3 H2O = [SoxY protein]-S-sulfosulfanyl-L-cysteine + 6 ferrocytochrome c + 6 H+ [RN:R11971]	[SoxY protein]-S-disulfanyl-L-cysteine; ferricytochrome c; H2O	[SoxY protein]-S-sulfosulfanyl-L-cysteine; ferrocytochrome c [CPD:C00126]; H+	90.00|full		0	0	0	0	0	0	0	0	0	0	0	0	1	0	0	1	3	0	0	0	1	0	0	0	0	0	0	0	0	0	0	1	1	1	0	0	1	0	0
Sulfur cycling enzymes (detailed)	Dissimilatory sulfur metabolism | Thiosulfate oxidation	soxX	L-cysteine S-thiosulfotransferase	soxX.hmm	K17223	[SoxY protein]-L-cysteine + thiosulfate + 2 ferricytochrome c = [SoxY protein]-S-sulfosulfanyl-L-cysteine + 2 ferrocytochrome c + 2 H+ [RN:R12163]; [SoxY protein]-S-sulfanyl-L-cysteine + thiosulfate + 2 ferricytochrome c = [SoxY protein]-S-(2-sulfodisulfanyl)-L-cysteine + 2 ferrocytochrome c + 2 H+ [RN:R12164]	[SoxY protein]-L-cysteine; thiosulfate; ferricytochrome c; [SoxY protein]-S-sulfanyl-L-cysteine	[SoxY protein]-S-sulfosulfanyl-L-cysteine; ferrocytochrome c; H+; [SoxY protein]-S-(2-sulfodisulfanyl)-L-cysteine	61.00|full		0	0	1	0	0	0	0	0	0	0	0	0	1	0	0	2	2	0	0	0	1	0	1	0	1	0	1	0	0	0	0	0	0	1	0	0	2	0	0
Sulfur cycling enzymes (detailed)	Dissimilatory sulfur metabolism | Thiosulfate oxidation	soxY	sulfur-oxidizing protein SoxY	soxY.hmm	K17226	thiosulfate + 5 H2O + 8 ferricytochrome c = 2 sulfate + 8 ferrocytochrome c + 10 H+	thiosulfate; H2O; ferricytochrome c	sulfate; ferrocytochrome c; H+	125.00|full		0	0	0	0	0	0	0	0	0	0	0	0	1	0	0	1	2	0	0	0	1	0	1	0	0	0	0	0	0	0	0	0	0	1	0	0	1	0	0
Sulfur cycling enzymes (detailed)	Dissimilatory sulfur metabolism | Thiosulfate oxidation	soxYZ	soxYZ_like_carrier	soxYZ_like_carrier.hmm	N/A	quinoprotein dehydrogenase-associated SoxYZ-like carrier	N/A	N/A	120.00|full		0	0	0	0	0	0	0	0	0	0	0	0	0	0	0	0	0	0	0	0	0	0	3	0	0	1	0	0	0	0	0	0	0	2	0	0	0	0	0
Sulfur cycling enzymes (detailed)	Dissimilatory sulfur metabolism | Thiosulfate oxidation	soxZ	sulfur-oxidizing protein SoxZ	soxZ.hmm	K17227	thiosulfate + 5 H2O + 8 ferricytochrome c = 2 sulfate + 8 ferrocytochrome c + 10 H+	thiosulfate; H2O; ferricytochrome c	sulfate; ferrocytochrome c; H+	76.00|full		0	0	1	0	0	0	0	0	0	0	0	0	1	0	0	1	3	0	0	0	1	0	1	0	0	0	0	0	0	0	0	0	0	1	0	0	2	0	0
Sulfur cycling enzymes (detailed)	Dissimilatory sulfur metabolism | Sulfate reduction	aprA	adenylylsulfate reductase, subunit A	aprA.hmm	K00394	AMP + sulfite + acceptor = adenylyl sulfate + reduced acceptor [RN:R00860]	AMP; sulfite; acceptor	adenylyl sulfate; reduced acceptor	641.75|full		0	0	0	0	0	0	0	0	0	0	0	0	0	0	0	0	0	0	0	0	0	0	0	0	0	0	0	0	0	0	0	0	0	0	0	0	0	0	0
Sulfur cycling enzymes (detailed)	Dissimilatory sulfur metabolism | Sulfate reduction	aprB	adenylylsulfate reductase, subunit B	aprB.hmm	K00395	AMP + sulfite + acceptor = adenylyl sulfate + reduced acceptor [RN:R00860]	AMP; sulfite; acceptor	adenylyl sulfate; reduced acceptor	135.65|full		0	0	0	0	0	0	0	0	0	0	0	0	0	0	0	0	0	0	0	0	0	0	0	0	0	0	0	0	0	0	0	0	0	0	0	0	0	0	0
Sulfur cycling enzymes (detailed)	Dissimilatory sulfur metabolism | Sulfate reduction	sat	sulfate adenylyltransferase	TIGR00339.hmm	K00958	ATP + sulfate = diphosphate + adenylyl sulfate [RN:R00529]	ATP; sulfate	diphosphate; adenylyl sulfate	181.80|full		0	0	0	0	1	0	0	0	0	0	0	0	0	0	0	0	0	0	0	0	1	0	0	0	0	0	0	0	0	0	0	1	0	0	0	0	0	0	0
Sulfur cycling enzymes (detailed)	Dissimilatory sulfur metabolism | Thiosulfate disproportionation	phsA	thiosulfate reductase / polysulfide reductase chain A	thiosulfate_reductase_phsA.hmm	K08352	thiosulfate + a quinol = sulfite + hydrogen sulfide + a quinone [RN:R11488]	thiosulfate; quinol	sulfite; hydrogen sulfide; quinone	323|full		0	0	0	2	0	0	0	0	0	0	0	0	0	0	0	0	0	0	0	0	0	0	0	0	0	0	0	0	0	0	0	0	0	0	0	0	0	0	1
Sulfur cycling enzymes (detailed)	Assimilatory sulfur metabolism| Sulfate <-> APS (Adenosine 5'-phosphosulfate)	cysD	sulfate adenylyltransferase subunit 2	K00957.hmm	K00957	ATP + sulfate = diphosphate + adenylyl sulfate [RN:R00529]	ATP; sulfate	diphosphate; adenylyl sulfate	190.13|domain		1	1	1	0	0	1	1	2	1	1	0	1	0	0	0	1	1	0	2	1	0	0	1	1	1	0	1	0	1	0	1	0	0	2	1	1	1	0	1
Sulfur cycling enzymes (detailed)	Assimilatory sulfur metabolism| Sulfate <-> APS (Adenosine 5'-phosphosulfate)	cysN	sulfate adenylyltransferase subunit 1	K00956.hmm	K00956	ATP + sulfate = diphosphate + adenylyl sulfate [RN:R00529]	ATP; sulfate	diphosphate; adenylyl sulfate	537.13|domain		1	1	1	0	0	1	1	1	1	0	0	0	0	0	0	1	1	0	1	1	0	0	1	1	1	0	1	0	1	0	1	0	0	2	1	1	1	1	1
Sulfur cycling enzymes (detailed)	Assimilatory sulfur metabolism| Sulfate <-> APS (Adenosine 5'-phosphosulfate)	cysNC	bifunctional enzyme CysN/CysC	K00955.hmm	K00955	ATP + sulfate = diphosphate + adenylyl sulfate [RN:R00529]	ATP; sulfate	diphosphate; adenylyl sulfate	736.20|full		1	1	1	0	0	1	1	0	1	1	0	0	0	0	0	0	1	1	1	1	0	0	0	0	1	0	0	0	1	0	1	0	0	1	0	0	1	0	0
Sulfur cycling enzymes (detailed)	Assimilatory sulfur metabolism| APS (Adenosine 5'-phosphosulfate) <-> PAPS (3'-Phosphoadenosine 5'-phosphosulfate)	cysC	adenylylsulfate kinase	K00860.hmm	K00860	ATP + adenylyl sulfate = ADP + 3'-phosphoadenylyl sulfate [RN:R00509]	ATP; adenylyl sulfate	ADP; 3'-phosphoadenylyl sulfate	330.53|domain		1	1	0	0	0	0	1	0	1	1	0	0	0	0	0	0	0	1	1	0	0	0	0	0	1	0	0	0	1	0	0	0	0	1	0	0	0	0	0
Sulfur cycling enzymes (detailed)	Assimilatory sulfur metabolism| APS (Adenosine 5'-phosphosulfate) <-> PAPS (3'-Phosphoadenosine 5'-phosphosulfate)	cysNC	bifunctional enzyme CysN/CysC	K00955.hmm	K00955	ATP + adenylyl sulfate = ADP + 3'-phosphoadenylyl sulfate [RN:R00509]	ATP; adenylyl sulfate	ADP; 3'-phosphoadenylyl sulfate	736.20|full		1	1	1	0	0	1	1	0	1	1	0	0	0	0	0	0	1	1	1	1	0	0	0	0	1	0	0	0	1	0	1	0	0	1	0	0	1	0	0
Sulfur cycling enzymes (detailed)	Assimilatory sulfur metabolism| PAPS (3'-Phosphoadenosine 5'-phosphosulfate) <-> Sulfite	cysH	phosphoadenosine phosphosulfate reductase	K00390.hmm	K00390	3'-phosphoadenosine 5'-phosphosulfate + sulfite + thioredoxin disulfide = 3'-phosphoadenylyl sulfate + thioredoxin [RN:R02021]	3'-Phosphoadenosine 5'-phosphosulfate; sulfite; thioredoxin disulfide	3'-phosphoadenylyl sulfate; thioredoxin	163.33|full		1	1	0	0	0	1	1	1	1	1	0	1	1	0	0	0	1	0	1	1	1	0	1	1	0	1	1	0	0	0	1	1	0	1	1	1	1	0	0
Sulfur cycling enzymes (detailed)	Assimilatory sulfur metabolism| Sulfite -> Sulfide	cysJ	sulfite reductase (NADPH) flavoprotein alpha-component	K00380.hmm	K00380	hydrogen sulfide + 3 NADP+ + 3 H2O = sulfite + 3 NADPH + 3 H+ [RN:R00858]	hydrogen sulfide; NADP+	sulfite; 3 NADPH	520.13|full		0	0	0	0	0	0	0	0	0	0	0	0	0	0	0	0	0	0	0	0	0	0	0	0	0	0	0	0	0	0	0	0	0	0	1	1	0	1	1
Sulfur cycling enzymes (detailed)	Assimilatory sulfur metabolism| Sulfide -> Cysteine	cysK	cysteine synthase	K01738.hmm	K01738	O-acetyl-L-serine + hydrogen sulfide = L-cysteine + acetate [RN:R00897]	O-acetyl-L-serine; hydrogen sulfide	L-cysteine; acetate	424.83|domain		3	1	1	1	1	0	1	1	2	1	1	1	1	0	0	0	2	0	2	1	0	1	1	1	0	1	0	2	2	0	1	2	0	1	2	1	0	1	1
Sulfur cycling enzymes (detailed)	Assimilatory sulfur metabolism| Sulfide -> Cysteine	cysM	S-sulfo-L-cysteine synthase (O-acetyl-L-serine-dependent)	K12339.hmm	K12339	O-acetyl-L-serine + hydrogen sulfide = L-cysteine + acetate [RN:R00897]	O-acetyl-L-serine; hydrogen sulfide	L-cysteine; acetate	410.00|domain		0	0	0	0	0	0	0	0	0	0	0	0	1	0	0	1	0	0	0	0	0	0	1	0	0	0	1	0	0	0	0	0	0	0	0	0	0	0	0
Sulfur cycling enzymes (detailed)	DMSO metabolism | DMSO (Dimethyl sulfoxide) -> Methanesulfonate	dsoA	DMS oxygenase alpha subunit	PF06099.hmm	N/A	dimethyl sulfoxide + NADH + O2 + H+ = dimethyl sulfone + NAD+ + H2O	dimethyl sulfoxide; NADH; O2	dimethyl sulfone; NAD+	50.4|full		0	0	0	0	0	0	0	0	0	0	0	0	0	0	0	0	0	0	0	0	0	0	0	0	0	0	0	0	0	0	0	0	0	0	0	0	0	0	0
Sulfur cycling enzymes (detailed)	DMSO metabolism | DMSO (Dimethyl sulfoxide) -> Methanesulfonate	dsoB	DMS oxygenase beta subunit	PF02332.hmm	N/A	dimethyl sulfoxide + NADH + O2 + H+ = dimethyl sulfone + NAD+ + H2O	dimethyl sulfoxide; NADH; O2	dimethyl sulfone; NAD+	160.4|full		0	0	0	0	0	0	0	0	0	0	0	0	0	0	0	0	0	0	0	0	0	0	0	0	0	0	0	0	0	0	0	0	0	0	0	0	0	0	0
Sulfur cycling enzymes (detailed)	DMSO metabolism | DMSO (Dimethyl sulfoxide) -> Methanesulfonate	sfnG	dimethylsulfone monooxygenase	K17228.hmm	K17228	dimethyl sulfone + FMNH2 + O2 = methanesulfinate + formaldehyde + FMN + H2O [RN:R11457]	dimethyl sulfone; FMNH2; O2	methanesulfinate; formaldehyde; FMN	348.03|domain		0	0	0	0	0	0	0	0	0	0	0	0	0	0	0	0	0	0	0	1	0	0	0	0	0	0	0	0	0	0	0	0	0	0	0	0	0	0	0
Sulfur cycling enzymes (detailed)	DMSO metabolism | DMSO (Dimethyl sulfoxide) -> Methanesulfonate	msuD	methanesulfonate monooxygenase	PF00296.hmm	N/A	methanesulfonate + FMNH2 + O2 = formaldehyde + sulfite + FMN + H2O + 2 H+	methanesulfonate; FMNH2; O2	formaldehyde; sulfite; FMN	264.3|full		0	0	0	0	0	0	0	0	0	0	0	0	0	0	0	0	0	0	0	0	0	0	1	0	0	0	0	0	0	0	0	0	0	0	0	0	0	0	0
Sulfur cycling enzymes (detailed)	DMSO metabolism | DMSO (Dimethyl sulfoxide) <-> DMS (Dimethyl sulfide)	dsoA	DMS oxygenase alpha subunit	PF06099.hmm	N/A	dimethyl sulfoxide + NADH + O2 + H+ = dimethyl sulfone + NAD+ + H2O	dimethyl sulfoxide; NADH; O2	dimethyl sulfone; NAD+	50.4|full		0	0	0	0	0	0	0	0	0	0	0	0	0	0	0	0	0	0	0	0	0	0	0	0	0	0	0	0	0	0	0	0	0	0	0	0	0	0	0
Sulfur cycling enzymes (detailed)	DMSO metabolism | DMSO (Dimethyl sulfoxide) <-> DMS (Dimethyl sulfide)	dsoB	DMS oxygenase beta subunit	PF02332.hmm	N/A	dimethyl sulfoxide + NADH + O2 + H+ = dimethyl sulfone + NAD+ + H2O	dimethyl sulfoxide; NADH; O2	dimethyl sulfone; NAD+	160.4|full		0	0	0	0	0	0	0	0	0	0	0	0	0	0	0	0	0	0	0	0	0	0	0	0	0	0	0	0	0	0	0	0	0	0	0	0	0	0	0
Sulfur cycling enzymes (detailed)	DMSO metabolism | DMSO (Dimethyl sulfoxide) <-> DMS (Dimethyl sulfide)	ddhA	dimethylsulfide dehydrogenase subunit alpha	K16964.hmm	K16964	dimethyl sulfide + 2 ferricytochrome c2 + H2O = dimethyl sulfoxide + 2 ferrocytochrome c2 + 2 H+ [RN:R09500]	dimethyl sulfide; 2 ferricytochrome c2	dimethyl sulfoxide; 2 ferrocytochrome c2	50|full		0	0	2	6	1	1	0	1	0	0	0	0	1	0	0	1	2	0	0	0	0	1	2	1	0	1	1	0	1	0	0	2	0	2	0	0	4	0	1
Sulfur cycling enzymes (detailed)	DMSO metabolism | DMSO (Dimethyl sulfoxide) <-> DMS (Dimethyl sulfide)	dmsA	anaerobic dimethyl sulfoxide reductase subunit A	K07306.hmm	K07306	dimethyl sulfide + menaquinone + H2O = dimethyl sulfoxide + menaquinol [RN:R09501]	dimethyl sulfide; menaquinone	dimethyl sulfoxide; menaquinol	628.77|domain		0	0	0	0	0	0	0	1	0	0	0	0	0	0	0	0	0	0	0	0	0	0	0	0	0	0	0	0	0	0	0	0	0	0	0	0	0	0	0
Sulfur cycling enzymes (detailed)	DMSO metabolism | DMS (Dimethyl sulfide) <-> Methanethiol	dmoA	dimethyl-sulfide monooxygenase subunit A	K16967.hmm	K16967	dimethyl sulfide + O2 + NADH + H+ = methanethiol + formaldehyde + NAD+ + H2O [RN:R09786]	dimethyl sulfide; O2; NADH	methanethiol; formaldehyde; NAD+	50|full		0	0	0	0	0	0	0	0	0	0	0	0	0	0	0	0	0	0	0	0	0	0	0	0	0	0	0	0	0	0	0	0	0	0	0	0	0	0	0
Sulfur cycling enzymes (detailed)	DMSO metabolism | DMS (Dimethyl sulfide) <-> Methanethiol	dmoB	dimethyl-sulfide monooxygenase subunit B	PF01613.hmm	N/A	dimethyl sulfide + O2 + NADH + H+ = methanethiol + formaldehyde + NAD+ + H2O [RN:R09786]	dimethyl sulfide; O2; NADH	methanethiol; formaldehyde; NAD+	50.1|full		1	1	3	3	1	3	1	1	1	1	0	1	3	2	3	2	1	1	1	1	4	0	2	5	2	0	1	0	0	0	1	2	0	4	1	1	3	1	0
Sulfur cycling enzymes (detailed)	DMSO metabolism | DMS (Dimethyl sulfide) <-> Methanethiol	mddA	methanethiol S-methyltransferase	K21310.hmm	K21310	S-adenosyl-L-methionine + methanethiol = S-adenosyl-L-homocysteine + dimethyl sulfide [RN:R11546]	S-adenosyl-L-methionine; methanethiol	S-adenosyl-L-homocysteine; dimethyl sulfide	86.03|full		0	1	0	0	1	0	0	0	0	0	0	0	0	0	0	0	0	0	0	0	0	0	0	1	0	0	0	0	0	0	0	0	0	0	0	1	0	1	0
Sulfur cycling enzymes (detailed)	Sulfite production from organic sulfur | Taurine -> Sulfite	tauD	taurine dioxygenase	K03119.hmm	K03119	taurine + 2-oxoglutarate + O2 = sulfite + aminoacetaldehyde + succinate + CO2 [RN:R05320]	taurine; 2-oxoglutarate; O2	sulfite; aminoacetaldehyde; succinate; CO2	328.90|domain		0	0	0	0	0	0	0	0	0	0	0	0	0	0	0	0	0	0	0	0	0	0	0	0	0	0	0	0	0	0	0	0	0	0	0	0	0	0	0
Sulfur cycling enzymes (detailed)	Sulfite production from organic sulfur | Alkylsulfonate/Isethionate -> Sulfite	ssuD	alkanesulfonate monooxygenase	K04091.hmm	K04091	alkanesulfonate + FMNH2 + O2 = aldehyde + FMN + sulfite + H2O [RN:R07210]	alkanesulfonate; FMNH2; O2	aldehyde; FMN; sulfite	339.20|full		0	0	0	0	0	0	0	0	0	0	0	0	0	0	0	0	0	0	0	0	0	0	1	0	0	0	0	0	0	0	0	1	0	0	0	0	0	0	0
Sulfur cycling enzymes (detailed)	Sulfite production from organic sulfur | Methanesulfonate -> Sulfite	msmA	methanesulfonate monooxygenase	K16968.hmm	K16968	methanesulfonate + NADH + H+ + O2 = formaldehyde + NAD+ + sulfite + H2O [RN:R09513]	methanesulfonate; NADH; O2	formaldehyde; NAD+; sulfite	482.50|full		0	0	0	0	0	0	0	0	0	0	0	0	0	0	0	0	0	0	0	0	0	0	0	0	0	0	0	0	0	0	0	0	0	0	0	0	0	0	0
Sulfur cycling enzymes (detailed)	Metabolism of organic sulfur | Cysteine <-> Cystathionine	metB	cystathionine gamma-synthase	K01739.hmm	K01739	O4-succinyl-L-homoserine + L-cysteine = L-cystathionine + succinate [RN:R03260]	O4-succinyl-L-homoserine; L-cysteine	L-cystathionine; succinate	457.87|domain		0	0	0	0	1	0	0	0	0	0	0	0	0	1	1	0	0	1	0	0	0	0	0	0	0	0	0	1	0	0	0	1	1	0	1	1	0	1	0
Sulfur cycling enzymes (detailed)	Metabolism of organic sulfur | Cysteine <-> 3-mercaptopyruvate	aspB	aspartate aminotransferase	K00812.hmm	K00812	L-aspartate + 2-oxoglutarate = oxaloacetate + L-glutamate [RN:R00355]	L-aspartate; 2-oxoglutarate	oxaloacetate; L-glutamate	464.33|full		0	0	2	0	0	1	0	0	1	1	0	0	0	1	1	0	1	1	1	1	1	1	0	1	3	0	0	1	1	0	0	1	1	2	1	1	1	1	1
Sulfur cycling enzymes (detailed)	Metabolism of organic sulfur | OAHS (O-acetylhomoserine) + Sulfide -> Homocysteine	metY	O-acetylhomoserine (thiol)-lyase	K01740.hmm	K01740	O-acetyl-L-homoserine + methanethiol = L-methionine + acetate [RN:R00651]	O-acetyl-L-homoserine; methanethiol	L-methionine; acetate	398.37|domain		0	1	0	1	1	0	0	0	0	1	0	1	1	0	1	1	1	0	1	0	1	0	3	1	0	0	1	1	0	0	0	2	0	1	2	1	1	0	0
Sulfur cycling enzymes (detailed)	Metabolism of organic sulfur | Cystathionine -> Homocysteine	malY	cysteine-S-conjugate beta-lyase	K14155.hmm	K14155	L-cystathionine + H2O = L-homocysteine + pyruvate + ammonium	L-cystathionine	L-homocysteine; pyruvate; ammonium	285.60|full		0	0	1	1	1	0	0	1	0	0	1	1	0	0	0	0	0	0	0	0	0	0	0	0	0	0	0	0	0	0	0	0	0	0	1	0	0	0	0
Sulfur cycling enzymes (detailed)	Metabolism of organic sulfur | Cystathionine -> Homocysteine	metC	cysteine-S-conjugate beta-lyase	K01760.hmm	K01760	L-cystathionine + H2O = L-homocysteine + pyruvate + ammonium	L-cystathionine	L-homocysteine; pyruvate; ammonium	490.93|domain		1	1	0	0	0	1	1	0	2	0	1	0	0	2	1	0	1	1	0	1	0	1	0	1	0	0	0	2	0	0	1	1	1	1	1	1	1	1	0
Sulfur cycling enzymes (detailed)	Metabolism of organic sulfur | MHO (L-methionine (R)-S-oxide) -> Methionine)	msrC	L-methionine (R)-S-oxide reductase	K08968.hmm	K08968	L-methionine-(R)-S-oxide + reduced thioredoxin = L-methionine + oxidized thioredoxin + H2O	L-methionine-(R)-S-oxide; reduced thioredoxin	L-methionine; oxidized thioredoxin	90.67|domain		2	0	0	0	0	1	0	0	0	1	1	0	0	1	1	0	0	1	1	1	1	0	0	0	0	1	0	1	1	0	1	0	0	0	1	1	0	1	1
Sulfur cycling enzymes (detailed)	Metabolism of organic sulfur | Homocysteine -> Methionine	metH	5-methyltetrahydrofolate--homocysteine methyltransferase	K00548.hmm	K00548	5-methyltetrahydrofolate + L-homocysteine = tetrahydrofolate + L-methionine [RN:R00946]	5-methyltetrahydrofolate; L-homocysteine	tetrahydrofolate; L-methionine	272.87|domain		2	2	1	1	1	2	2	1	2	2	0	1	2	1	2	2	1	0	2	2	0	0	2	1	1	2	2	2	2	0	2	1	0	1	1	2	1	2	0
Sulfur cycling enzymes (detailed)	Metabolism of organic sulfur | Homocysteine <-> Methionine	metE	5-methyltetrahydropteroyltriglutamate--homocysteine methyltransferase	K00549.hmm	K00549	5-methyltetrahydropteroyltri-L-glutamate + L-homocysteine = tetrahydropteroyltri-L-glutamate + L-methionine [RN:R04405]	5-methyltetrahydropteroyltri-L-glutamate; L-homocysteine	tetrahydropteroyltri-L-glutamate; L-methionine	36.93|full		1	0	5	0	0	2	1	0	0	0	0	0	0	0	0	1	1	1	1	0	1	0	2	0	1	1	1	0	1	0	2	0	0	0	0	0	18	0	0
Sulfur cycling enzymes (detailed)	Metabolism of organic sulfur | SAH (S-adenosyl-L-homocysteine) -> Homocysteine	ahcY	adenosylhomocysteinase	K01251.hmm	K01251	S-adenosyl-L-homocysteine + H2O = L-homocysteine + adenosine [RN:R00192]	S-adenosyl-L-homocysteine	L-homocysteine; adenosine	73.23|full		0	1	1	1	1	1	1	0	1	1	0	1	1	1	1	1	1	2	1	1	2	0	1	1	1	1	1	1	1	0	1	0	2	1	1	1	1	1	1
Sulfur cycling enzymes (detailed)	Metabolism of organic sulfur | SRH (S-ribosylhomocysteine) -> Homocysteine	luxS	S-ribosylhomocysteine lyase	K07173.hmm	K07173	S-(5-deoxy-D-ribos-5-yl)-L-homocysteine = L-homocysteine + (4S)-4,5-dihydroxypentan-2,3-dione [RN:R01291]	S-(5-deoxy-D-ribos-5-yl)-L-homocysteine	L-homocysteine; (4S)-4,5-dihydroxypentan-2,3-dione	109.23|full		0	0	0	0	0	0	0	0	0	0	1	0	0	0	0	0	0	0	0	0	0	1	0	0	0	0	0	0	0	0	0	0	0	0	0	0	0	0	0
Sulfur cycling enzymes (detailed)	Metabolism of organic sulfur | SAH (S-adenosyl-L-homocysteine) -> SRH (S-ribosylhomocysteine)	mtnN	adenosylhomocysteine nucleosidase	K01243.hmm	K01243	S-adenosyl-L-homocysteine + H2O = S-ribosyl-L-homocysteine + adenine	S-adenosyl-L-homocysteine	S-ribosyl-L-homocysteine; adenine	107.13|domain		0	1	0	0	1	1	0	2	1	0	2	0	0	0	0	1	0	0	0	0	0	1	1	0	0	0	1	0	0	0	0	1	0	1	0	1	0	0	0
Sulfur cycling enzymes (detailed)	Sulfur-related amino acid metabolism | Cysteine -> Sulfide	cysK	cysteine synthase	K01738.hmm	K01738	O-acetyl-L-serine + hydrogen sulfide = L-cysteine + acetate [RN:R00897]	O-acetyl-L-serine; hydrogen sulfide	L-cysteine; acetate	424.83|domain		3	1	1	1	1	0	1	1	2	1	1	1	1	0	0	0	2	0	2	1	0	1	1	1	0	1	0	2	2	0	1	2	0	1	2	1	0	1	1
Sulfur cycling enzymes (detailed)	Sulfur-related amino acid metabolism | Cysteine -> Sulfide	cysM	S-sulfo-L-cysteine synthase (O-acetyl-L-serine-dependent)	K12339.hmm	K12339	O-acetyl-L-serine + hydrogen sulfide = L-cysteine + acetate [RN:R00897]	O-acetyl-L-serine; hydrogen sulfide	L-cysteine; acetate	410.00|domain		0	0	0	0	0	0	0	0	0	0	0	0	1	0	0	1	0	0	0	0	0	0	1	0	0	0	1	0	0	0	0	0	0	0	0	0	0	0	0
Sulfur cycling enzymes (detailed)	Sulfur-related amino acid metabolism | Cysteine -> Sulfide	malY	cysteine-S-conjugate beta-lyase	K14155.hmm	K14155	L-cystathionine + H2O = L-homocysteine + pyruvate + ammonium	L-cystathionine	L-homocysteine; pyruvate; ammonium	285.60|full		0	0	1	1	1	0	0	1	0	0	1	1	0	0	0	0	0	0	0	0	0	0	0	0	0	0	0	0	0	0	0	0	0	0	1	0	0	0	0
Sulfur cycling enzymes (detailed)	Sulfur-related amino acid metabolism | Cysteine -> Sulfide	dcyD	D-cysteine desulfhydrase	K05396.hmm	K05396	D-cysteine + H2O = sulfide + NH3 + pyruvate [RN:R01874]	D-cysteine	sulfide; NH3; pyruvate	359.70|full		0	0	0	1	1	0	0	0	0	0	0	0	0	0	0	0	0	0	0	0	0	0	0	0	0	0	0	0	0	0	0	0	0	0	1	0	0	0	0
Sulfur cycling enzymes (detailed)	Sulfur-related amino acid metabolism | Cysteine -> Sulfide	metC	cysteine-S-conjugate beta-lyase	K01760.hmm	K01760	L-cysteine + H2O = pyruvate + hydrogen sulfide + ammonium	L-cysteine	pyruvate; hydrogen sulfide; ammonium	490.93|domain		1	1	0	0	0	1	1	0	2	0	1	0	0	2	1	0	1	1	0	1	0	1	0	1	0	0	0	2	0	0	1	1	1	1	1	1	1	1	0
Sulfur cycling enzymes (detailed)	Sulfur-related amino acid metabolism | Methionine -> Methanethiol	megL	methionine gamma-lyase	PF01053.hmm	N/A	L-methionine + H2O = methanethiol + 2-oxobutanoate + ammonium	L-methionine	methanethiol; 2-oxobutanoate; ammonium	432.5|full		0	1	0	1	3	0	0	0	0	0	1	1	2	2	2	2	1	2	1	0	0	1	4	1	0	0	1	3	1	0	0	3	1	1	2	3	2	2	0
Sulfur cycling enzymes (detailed)	Sulfur-related amino acid metabolism | Methionine -> SAMe (S-adenosyl-L-methionine)	metK	S-adenosylmethionine synthetase	K00789.hmm	K00789	ATP + L-methionine + H2O = phosphate + diphosphate + S-adenosyl-L-methionine [RN:R00177]	ATP; L-methionin	phosphate; diphosphate; S-adenosyl-L-methionine	18.10|full		1	1	1	1	1	0	1	1	0	1	2	1	1	1	1	1	1	1	1	1	1	1	1	1	1	1	1	1	1	0	1	0	1	1	1	1	1	1	1
Sulfur cycling enzymes (detailed)	Sulfur-related amino acid metabolism | SAMe (S-adenosyl-L-methionine) -> SAH (S-adenosyl-L-homocysteine)	dcm	DNA (cytosine-5)-methyltransferase 1	K00558.hmm	K00558	S-adenosyl-L-methionine + DNA containing cytosine = S-adenosyl-L-homocysteine + DNA containing 5-methylcytosine [RN:R00380]	S-adenosyl-L-methionine; DNA containing cytosine	S-adenosyl-L-homocysteine; DNA containing 5-methylcytosine	150.10|full		0	1	2	2	1	0	3	1	0	0	2	1	0	1	0	0	0	1	1	0	0	1	0	3	0	1	1	0	0	0	1	3	0	0	0	1	1	0	0
[truncated: 307 more columns]

## Sheet: S6_B944_16S rDNA Coupons
Table S6. Abundance and taxonomic affiliation of 16S rRNA gene amplicons recovered from rhyolite particles incubated in the Grant B944 borehole at 76 m depth for a period of 87 days.
OTU	Size	Relative Abundance	Taxonomy
Otu0233	22	3.76416e-05	Archaea(100);Halobacterota(100);Halobacteria(100);Halobacterales(100);Haloferacaceae(100);uncultured(100);
Otu0070	138	0.000236115	Bacteria(100);Acidobacteriota(100);Acidobacteriae(100);Acidobacteriae_or(100);Acidobacteriae_fa(100);Paludibaculum(100);
Otu0127	56	9.58149e-05	Bacteria(100);Actinobacteriota(100);Actinobacteria(100);Corynebacteriales(100);Corynebacteriaceae(100);Corynebacterium(100);
Otu0101	86	0.000147144	Bacteria(100);Actinobacteriota(100);Actinobacteria(100);Corynebacteriales(100);Corynebacteriaceae(100);Lawsonella(100);
Otu0048	244	0.000417479	Bacteria(100);Actinobacteriota(100);Actinobacteria(100);Corynebacteriales(99);Corynebacteriaceae(89);Corynebacterium(89);
Otu0425	6	1.02659e-05	Bacteria(100);Actinobacteriota(100);Actinobacteria(100);Frankiales(100);Acidothermaceae(100);Acidothermus(100);
Otu0187	30	5.13294e-05	Bacteria(100);Actinobacteriota(100);Actinobacteria(100);Frankiales(100);Geodermatophilaceae(100);Blastococcus(100);
Otu0199	29	4.96185e-05	Bacteria(100);Actinobacteriota(100);Actinobacteria(100);Micrococcales(100);Intrasporangiaceae(100);Arsenicicoccus(100);
Otu0152	43	7.35722e-05	Bacteria(100);Actinobacteriota(100);Actinobacteria(100);Micrococcales(100);Intrasporangiaceae(100);Janibacter(61);
Otu0225	23	3.93526e-05	Bacteria(100);Actinobacteriota(100);Actinobacteria(100);Micrococcales(100);Microbacteriaceae(100);Microbacteriaceae_unclassified(96);
Otu0193	29	4.96185e-05	Bacteria(100);Actinobacteriota(100);Actinobacteria(100);Micrococcales(100);Microbacteriaceae(97);Amnibacterium(90);
Otu0195	29	4.96185e-05	Bacteria(100);Actinobacteriota(100);Actinobacteria(100);Micrococcales(100);Micrococcaceae(100);Micrococcus(100);
Otu0222	23	3.93526e-05	Bacteria(100);Actinobacteriota(100);Actinobacteria(100);Micrococcales(100);Micrococcaceae(100);Pseudarthrobacter(70);
Otu0272	16	2.73757e-05	Bacteria(100);Actinobacteriota(100);Actinobacteria(100);Micrococcales(100);Micrococcales_unclassified(75);Micrococcales_unclassified(75);
Otu0283	15	2.56647e-05	Bacteria(100);Actinobacteriota(100);Actinobacteria(100);Micromonosporales(100);Micromonosporaceae(100);Micromonosporaceae_unclassified(100);
Otu0220	24	4.10635e-05	Bacteria(100);Actinobacteriota(100);Actinobacteria(100);Propionibacteriales(100);Nocardioidaceae(100);Marmoricola(100);
Otu0183	31	5.30404e-05	Bacteria(100);Actinobacteriota(100);Actinobacteria(100);Propionibacteriales(100);Nocardioidaceae(100);Nocardioides(100);
Otu0209	26	4.44855e-05	Bacteria(100);Actinobacteriota(100);Actinobacteria(100);Streptomycetales(100);Streptomycetaceae(100);Streptomyces(100);
Otu0009	9497	0.0162492	Bacteria(100);Actinobacteriota(100);Coriobacteriia(100);OPB41(100);OPB41_fa(100);OPB41_ge(100);
Otu0125	58	9.92369e-05	Bacteria(100);Actinobacteriota(100);Coriobacteriia(100);OPB41(100);OPB41_fa(100);OPB41_ge(100);
Otu0418	6	1.02659e-05	Bacteria(100);Actinobacteriota(100);Coriobacteriia(100);OPB41(100);OPB41_fa(100);OPB41_ge(100);
Otu0541	4	6.84392e-06	Bacteria(100);Actinobacteriota(100);Coriobacteriia(100);OPB41(100);OPB41_fa(100);OPB41_ge(100);
Otu0553	3	5.13294e-06	Bacteria(100);Actinobacteriota(100);Coriobacteriia(100);OPB41(100);OPB41_fa(100);OPB41_ge(100);
Otu0572	3	5.13294e-06	Bacteria(100);Actinobacteriota(100);Coriobacteriia(100);OPB41(100);OPB41_fa(100);OPB41_ge(100);
Otu0609	3	5.13294e-06	Bacteria(100);Actinobacteriota(100);Coriobacteriia(100);OPB41(100);OPB41_fa(100);OPB41_ge(100);
Otu0704	2	3.42196e-06	Bacteria(100);Actinobacteriota(100);Coriobacteriia(100);OPB41(100);OPB41_fa(100);OPB41_ge(100);
Otu0728	2	3.42196e-06	Bacteria(100);Actinobacteriota(100);Coriobacteriia(100);OPB41(100);OPB41_fa(100);OPB41_ge(100);
Otu0738	2	3.42196e-06	Bacteria(100);Actinobacteriota(100);Coriobacteriia(100);OPB41(100);OPB41_fa(100);OPB41_ge(100);
Otu0760	2	3.42196e-06	Bacteria(100);Actinobacteriota(100);Coriobacteriia(100);OPB41(100);OPB41_fa(100);OPB41_ge(100);
Otu0772	2	3.42196e-06	Bacteria(100);Actinobacteriota(100);Coriobacteriia(100);OPB41(100);OPB41_fa(100);OPB41_ge(100);
Otu0791	2	3.42196e-06	Bacteria(100);Actinobacteriota(100);Coriobacteriia(100);OPB41(100);OPB41_fa(100);OPB41_ge(100);
Otu0320	12	2.05318e-05	Bacteria(100);Actinobacteriota(100);Thermoleophilia(100);Gaiellales(100);uncultured(100);uncultured_ge(100);
Otu0202	28	4.79075e-05	Bacteria(100);Actinobacteriota(100);Thermoleophilia(100);Solirubrobacterales(100);67-14(100);67-14_ge(100);
Otu0261	17	2.90867e-05	Bacteria(100);Actinobacteriota(100);Thermoleophilia(100);Solirubrobacterales(100);67-14(100);67-14_ge(100);
Otu0246	19	3.25086e-05	Bacteria(100);Actinobacteriota(100);Thermoleophilia(100);Solirubrobacterales(100);Solirubrobacteraceae(100);Conexibacter(95);
Otu0229	22	3.76416e-05	Bacteria(100);Actinobacteriota(100);Thermoleophilia(100);Solirubrobacterales(100);Solirubrobacteraceae(100);Parviterribacter(100);
Otu0192	29	4.96185e-05	Bacteria(100);Actinobacteriota(100);Thermoleophilia(100);Solirubrobacterales(100);Solirubrobacteraceae(100);Solirubrobacter(100);
Otu0318	12	2.05318e-05	Bacteria(100);Aquificota(100);Aquificae(100);Aquificales(100);Aquificaceae(100);Thermocrinis(100);
Otu0121	60	0.000102659	Bacteria(100);Armatimonadota(100);Fimbriimonadia(100);Fimbriimonadales(100);Fimbriimonadaceae(100);Fimbriimonadaceae_ge(100);
Otu0020	1459	0.00249632	Bacteria(100);Armatimonadota(100);Fimbriimonadia(100);Fimbriimonadales(100);Fimbriimonadaceae(98);Fimbriimonadaceae_ge(98);
Otu0096	90	0.000153988	Bacteria(100);Bacteria_unclassified(100);Bacteria_unclassified(100);Bacteria_unclassified(100);Bacteria_unclassified(100);Bacteria_unclassified(100);
Otu0171	35	5.98843e-05	Bacteria(100);Bacteria_unclassified(100);Bacteria_unclassified(100);Bacteria_unclassified(100);Bacteria_unclassified(100);Bacteria_unclassified(100);
Otu0206	26	4.44855e-05	Bacteria(100);Bacteria_unclassified(100);Bacteria_unclassified(100);Bacteria_unclassified(100);Bacteria_unclassified(100);Bacteria_unclassified(100);
Otu0214	25	4.27745e-05	Bacteria(100);Bacteria_unclassified(100);Bacteria_unclassified(100);Bacteria_unclassified(100);Bacteria_unclassified(100);Bacteria_unclassified(100);
Otu0242	20	3.42196e-05	Bacteria(100);Bacteria_unclassified(100);Bacteria_unclassified(100);Bacteria_unclassified(100);Bacteria_unclassified(100);Bacteria_unclassified(100);
Otu0244	20	3.42196e-05	Bacteria(100);Bacteria_unclassified(100);Bacteria_unclassified(100);Bacteria_unclassified(100);Bacteria_unclassified(100);Bacteria_unclassified(100);
Otu0315	12	2.05318e-05	Bacteria(100);Bacteria_unclassified(100);Bacteria_unclassified(100);Bacteria_unclassified(100);Bacteria_unclassified(100);Bacteria_unclassified(100);
Otu0330	11	1.88208e-05	Bacteria(100);Bacteria_unclassified(100);Bacteria_unclassified(100);Bacteria_unclassified(100);Bacteria_unclassified(100);Bacteria_unclassified(100);
Otu0369	8	1.36878e-05	Bacteria(100);Bacteria_unclassified(100);Bacteria_unclassified(100);Bacteria_unclassified(100);Bacteria_unclassified(100);Bacteria_unclassified(100);
Otu0378	8	1.36878e-05	Bacteria(100);Bacteria_unclassified(100);Bacteria_unclassified(100);Bacteria_unclassified(100);Bacteria_unclassified(100);Bacteria_unclassified(100);
Otu0381	8	1.36878e-05	Bacteria(100);Bacteria_unclassified(100);Bacteria_unclassified(100);Bacteria_unclassified(100);Bacteria_unclassified(100);Bacteria_unclassified(100);
Otu0385	7	1.19769e-05	Bacteria(100);Bacteria_unclassified(100);Bacteria_unclassified(100);Bacteria_unclassified(100);Bacteria_unclassified(100);Bacteria_unclassified(100);
Otu0412	6	1.02659e-05	Bacteria(100);Bacteria_unclassified(100);Bacteria_unclassified(100);Bacteria_unclassified(100);Bacteria_unclassified(100);Bacteria_unclassified(100);
Otu0424	6	1.02659e-05	Bacteria(100);Bacteria_unclassified(100);Bacteria_unclassified(100);Bacteria_unclassified(100);Bacteria_unclassified(100);Bacteria_unclassified(100);
Otu0440	5	8.55491e-06	Bacteria(100);Bacteria_unclassified(100);Bacteria_unclassified(100);Bacteria_unclassified(100);Bacteria_unclassified(100);Bacteria_unclassified(100);
Otu0484	4	6.84392e-06	Bacteria(100);Bacteria_unclassified(100);Bacteria_unclassified(100);Bacteria_unclassified(100);Bacteria_unclassified(100);Bacteria_unclassified(100);
Otu0487	4	6.84392e-06	Bacteria(100);Bacteria_unclassified(100);Bacteria_unclassified(100);Bacteria_unclassified(100);Bacteria_unclassified(100);Bacteria_unclassified(100);
Otu0492	4	6.84392e-06	Bacteria(100);Bacteria_unclassified(100);Bacteria_unclassified(100);Bacteria_unclassified(100);Bacteria_unclassified(100);Bacteria_unclassified(100);
Otu0563	3	5.13294e-06	Bacteria(100);Bacteria_unclassified(100);Bacteria_unclassified(100);Bacteria_unclassified(100);Bacteria_unclassified(100);Bacteria_unclassified(100);
Otu0582	3	5.13294e-06	Bacteria(100);Bacteria_unclassified(100);Bacteria_unclassified(100);Bacteria_unclassified(100);Bacteria_unclassified(100);Bacteria_unclassified(100);
Otu0607	3	5.13294e-06	Bacteria(100);Bacteria_unclassified(100);Bacteria_unclassified(100);Bacteria_unclassified(100);Bacteria_unclassified(100);Bacteria_unclassified(100);
Otu0638	3	5.13294e-06	Bacteria(100);Bacteria_unclassified(100);Bacteria_unclassified(100);Bacteria_unclassified(100);Bacteria_unclassified(100);Bacteria_unclassified(100);
Otu0645	3	5.13294e-06	Bacteria(100);Bacteria_unclassified(100);Bacteria_unclassified(100);Bacteria_unclassified(100);Bacteria_unclassified(100);Bacteria_unclassified(100);
Otu0688	2	3.42196e-06	Bacteria(100);Bacteria_unclassified(100);Bacteria_unclassified(100);Bacteria_unclassified(100);Bacteria_unclassified(100);Bacteria_unclassified(100);
Otu0717	2	3.42196e-06	Bacteria(100);Bacteria_unclassified(100);Bacteria_unclassified(100);Bacteria_unclassified(100);Bacteria_unclassified(100);Bacteria_unclassified(100);
Otu0722	2	3.42196e-06	Bacteria(100);Bacteria_unclassified(100);Bacteria_unclassified(100);Bacteria_unclassified(100);Bacteria_unclassified(100);Bacteria_unclassified(100);
Otu0732	2	3.42196e-06	Bacteria(100);Bacteria_unclassified(100);Bacteria_unclassified(100);Bacteria_unclassified(100);Bacteria_unclassified(100);Bacteria_unclassified(100);
Otu0752	2	3.42196e-06	Bacteria(100);Bacteria_unclassified(100);Bacteria_unclassified(100);Bacteria_unclassified(100);Bacteria_unclassified(100);Bacteria_unclassified(100);
Otu0764	2	3.42196e-06	Bacteria(100);Bacteria_unclassified(100);Bacteria_unclassified(100);Bacteria_unclassified(100);Bacteria_unclassified(100);Bacteria_unclassified(100);
Otu0773	2	3.42196e-06	Bacteria(100);Bacteria_unclassified(100);Bacteria_unclassified(100);Bacteria_unclassified(100);Bacteria_unclassified(100);Bacteria_unclassified(100);
Otu0797	2	3.42196e-06	Bacteria(100);Bacteria_unclassified(100);Bacteria_unclassified(100);Bacteria_unclassified(100);Bacteria_unclassified(100);Bacteria_unclassified(100);
Otu0799	2	3.42196e-06	Bacteria(100);Bacteria_unclassified(100);Bacteria_unclassified(100);Bacteria_unclassified(100);Bacteria_unclassified(100);Bacteria_unclassified(100);
Otu0808	2	3.42196e-06	Bacteria(100);Bacteria_unclassified(100);Bacteria_unclassified(100);Bacteria_unclassified(100);Bacteria_unclassified(100);Bacteria_unclassified(100);
Otu0814	2	3.42196e-06	Bacteria(100);Bacteria_unclassified(100);Bacteria_unclassified(100);Bacteria_unclassified(100);Bacteria_unclassified(100);Bacteria_unclassified(100);
Otu0844	2	3.42196e-06	Bacteria(100);Bacteria_unclassified(100);Bacteria_unclassified(100);Bacteria_unclassified(100);Bacteria_unclassified(100);Bacteria_unclassified(100);
Otu0851	2	3.42196e-06	Bacteria(100);Bacteria_unclassified(100);Bacteria_unclassified(100);Bacteria_unclassified(100);Bacteria_unclassified(100);Bacteria_unclassified(100);
Otu0317	12	2.05318e-05	Bacteria(100);Bacteria_unclassified(59);Bacteria_unclassified(59);Bacteria_unclassified(59);Bacteria_unclassified(59);Bacteria_unclassified(59);
Otu0438	5	8.55491e-06	Bacteria(100);Bacteria_unclassified(61);Bacteria_unclassified(61);Bacteria_unclassified(61);Bacteria_unclassified(61);Bacteria_unclassified(61);
Otu0465	5	8.55491e-06	Bacteria(100);Bacteria_unclassified(61);Bacteria_unclassified(61);Bacteria_unclassified(61);Bacteria_unclassified(61);Bacteria_unclassified(61);
Otu0266	16	2.73757e-05	Bacteria(100);Bacteria_unclassified(63);Bacteria_unclassified(63);Bacteria_unclassified(63);Bacteria_unclassified(63);Bacteria_unclassified(63);
Otu0358	9	1.53988e-05	Bacteria(100);Bacteria_unclassified(67);Bacteria_unclassified(67);Bacteria_unclassified(67);Bacteria_unclassified(67);Bacteria_unclassified(67);
Otu0648	3	5.13294e-06	Bacteria(100);Bacteria_unclassified(67);Bacteria_unclassified(67);Bacteria_unclassified(67);Bacteria_unclassified(67);Bacteria_unclassified(67);
Otu0481	5	8.55491e-06	Bacteria(100);Bacteria_unclassified(80);Bacteria_unclassified(80);Bacteria_unclassified(80);Bacteria_unclassified(80);Bacteria_unclassified(80);
Otu0390	7	1.19769e-05	Bacteria(100);Bacteria_unclassified(86);Bacteria_unclassified(86);Bacteria_unclassified(86);Bacteria_unclassified(86);Bacteria_unclassified(86);
Otu0251	19	3.25086e-05	Bacteria(100);Bacteria_unclassified(95);Bacteria_unclassified(95);Bacteria_unclassified(95);Bacteria_unclassified(95);Bacteria_unclassified(95);
Otu0264	17	2.90867e-05	Bacteria(100);Bacteria_unclassified(95);Bacteria_unclassified(95);Bacteria_unclassified(95);Bacteria_unclassified(95);Bacteria_unclassified(95);
Otu0158	41	7.01502e-05	Bacteria(100);Bacteria_unclassified(96);Bacteria_unclassified(96);Bacteria_unclassified(96);Bacteria_unclassified(96);Bacteria_unclassified(96);
Otu0024	1205	0.00206173	Bacteria(100);Bacteroidota(100);Bacteroidia(100);Bacteroidales(100);Paludibacteraceae(99);uncultured(99);
Otu0175	33	5.64624e-05	Bacteria(100);Bacteroidota(100);Bacteroidia(100);Bacteroidales(100);Prevotellaceae(100);Prevotella(100);
Otu0111	72	0.000123191	Bacteria(100);Bacteroidota(100);Bacteroidia(100);Chitinophagales(100);Chitinophagaceae(100);Chitinophagaceae_unclassified(100);
Otu0180	32	5.47514e-05	Bacteria(100);Bacteroidota(100);Bacteroidia(100);Chitinophagales(100);Chitinophagaceae(100);Lacibacter(100);
Otu0167	36	6.15953e-05	Bacteria(100);Bacteroidota(100);Bacteroidia(100);Chitinophagales(100);Chitinophagaceae(100);Sediminibacterium(100);
Otu0150	43	7.35722e-05	Bacteria(100);Bacteroidota(100);Bacteroidia(100);Chitinophagales(100);Saprospiraceae(100);uncultured(100);
Otu0116	64	0.000109503	Bacteria(100);Bacteroidota(100);Bacteroidia(100);Cytophagales(100);Spirosomaceae(100);Dyadobacter(100);
Otu0755	2	3.42196e-06	Bacteria(100);Bacteroidota(100);Bacteroidia(100);Cytophagales(100);Thermonemataceae(100);Thermonema(100);
Otu0093	93	0.000159121	Bacteria(100);Bacteroidota(100);Bacteroidia(100);Flavobacteriales(100);Flavobacteriaceae(100);Flavobacteriaceae_unclassified(100);
Otu0560	3	5.13294e-06	Bacteria(100);Bacteroidota(100);Bacteroidia(100);Flavobacteriales(100);Flavobacteriaceae(100);Flavobacteriaceae_unclassified(100);
Otu0058	177	0.000302844	Bacteria(100);Bacteroidota(100);Bacteroidia(100);Flavobacteriales(100);Flavobacteriaceae(100);Flavobacterium(100);
Otu0219	24	4.10635e-05	Bacteria(100);Bacteroidota(100);Bacteroidia(100);Flavobacteriales(100);Flavobacteriaceae(100);Flavobacterium(100);
Otu0427	6	1.02659e-05	Bacteria(100);Bacteroidota(100);Bacteroidia(100);Flavobacteriales(100);Flavobacteriaceae(100);Flavobacterium(100);
Otu0316	12	2.05318e-05	Bacteria(100);Bacteroidota(100);Bacteroidia(100);Flavobacteriales(100);Flavobacteriales_unclassified(100);Flavobacteriales_unclassified(100);
Otu0277	15	2.56647e-05	Bacteria(100);Bacteroidota(100);Bacteroidia(100);Flavobacteriales(100);Weeksellaceae(100);Chryseobacterium(100);
Otu0026	900	0.00153988	Bacteria(100);Bacteroidota(100);Bacteroidia(100);Sphingobacteriales(100);NS11-12_marine_group(100);NS11-12_marine_group_ge(100);
Otu0173	34	5.81734e-05	Bacteria(100);Bdellovibrionota(100);Bdellovibrionia(100);Bacteriovoracales(100);Bacteriovoracaceae(100);Peredibacter(100);
Otu0090	96	0.000164254	Bacteria(100);Bdellovibrionota(100);Oligoflexia(100);0319-6G20(100);0319-6G20_fa(100);0319-6G20_ge(100);
Otu0006	18558	0.0317524	Bacteria(100);Chloroflexi(100);Anaerolineae(100);Anaerolineales(100);Anaerolineaceae(100);Bellilinea(100);
Otu0357	9	1.53988e-05	Bacteria(100);Chloroflexi(100);Anaerolineae(100);Anaerolineales(100);Anaerolineaceae(100);Bellilinea(100);
Otu0389	7	1.19769e-05	Bacteria(100);Chloroflexi(100);Anaerolineae(100);Anaerolineales(100);Anaerolineaceae(100);Bellilinea(100);
Otu0416	6	1.02659e-05	Bacteria(100);Chloroflexi(100);Anaerolineae(100);Anaerolineales(100);Anaerolineaceae(100);Bellilinea(100);
Otu0763	2	3.42196e-06	Bacteria(100);Chloroflexi(100);Anaerolineae(100);Anaerolineales(100);Anaerolineaceae(100);Bellilinea(100);
Otu0236	22	3.76416e-05	Bacteria(100);Chloroflexi(100);Chloroflexia(100);Thermomicrobiales(100);JG30-KF-CM45(100);JG30-KF-CM45_ge(100);
Otu0106	77	0.000131746	Bacteria(100);Cyanobacteria(100);Cyanobacteriia(100);Chloroplast(100);Chloroplast_fa(100);Chloroplast_ge(100);
Otu0212	25	4.27745e-05	Bacteria(100);Cyanobacteria(100);Cyanobacteriia(100);Chloroplast(100);Chloroplast_fa(100);Chloroplast_ge(100);
Otu0077	126	0.000215584	Bacteria(100);Cyanobacteria(100);Vampirivibrionia(100);Obscuribacterales(100);Obscuribacteraceae(100);Candidatus_Obscuribacter(100);
Otu0056	187	0.000319953	Bacteria(100);Cyanobacteria(100);Vampirivibrionia(100);Obscuribacterales(100);Obscuribacteraceae(100);Obscuribacteraceae_ge(100);
Otu0205	26	4.44855e-05	Bacteria(100);Cyanobacteria(100);Vampirivibrionia(100);Obscuribacterales(100);Obscuribacteraceae(100);Obscuribacteraceae_ge(100);
Otu0288	14	2.39537e-05	Bacteria(100);Cyanobacteria(100);Vampirivibrionia(100);Obscuribacterales(100);Obscuribacteraceae(100);Obscuribacteraceae_ge(100);
Otu0057	186	0.000318242	Bacteria(100);Deinococcota(100);Deinococci(100);Thermales(100);Thermaceae(100);Thermus(100);
Otu0115	66	0.000112925	Bacteria(100);Dependentiae(100);Babeliae(100);Babeliales(100);Babeliaceae(100);Candidatus_Babela(100);
Otu0113	69	0.000118058	Bacteria(100);Dependentiae(100);Babeliae(100);Babeliales(100);Vermiphilaceae(100);Vermiphilaceae_ge(100);
Otu0061	173	0.000296	Bacteria(100);Dependentiae(100);Babeliae(100);Babeliales(100);Vermiphilaceae(99);Vermiphilaceae_ge(99);
Otu0159	39	6.67283e-05	Bacteria(100);Firmicutes(100);Bacilli(100);Alicyclobacillales(100);Alicyclobacillaceae(100);Alicyclobacillus(100);
Otu0134	52	8.8971e-05	Bacteria(100);Firmicutes(100);Bacilli(100);Bacillales(100);Bacillaceae(100);Anaerobacillus(97);
Otu0181	32	5.47514e-05	Bacteria(100);Firmicutes(100);Bacilli(100);Bacillales(100);Bacillaceae(100);uncultured(100);
Otu0232	22	3.76416e-05	Bacteria(100);Firmicutes(100);Bacilli(100);Bacillales(100);Bacillaceae(96);Anoxybacillus(91);
Otu0109	76	0.000130035	Bacteria(100);Firmicutes(100);Bacilli(100);Bacillales(100);Bacillaceae(99);Bacillaceae_unclassified(99);
Otu0139	50	8.55491e-05	Bacteria(100);Firmicutes(100);Bacilli(100);Bacillales(100);Bacillales_unclassified(98);Bacillales_unclassified(98);
Otu0123	59	0.000100948	Bacteria(100);Firmicutes(100);Bacilli(100);Bacillales(100);Planococcaceae(94);Planococcus(85);
Otu0176	33	5.64624e-05	Bacteria(100);Firmicutes(100);Bacilli(100);Bacillales(100);Salisediminibacteriaceae(94);Salisediminibacteriaceae_unclassified(94);
Otu0197	29	4.96185e-05	Bacteria(100);Firmicutes(100);Bacilli(100);Bacillales(97);Bacillales_unclassified(97);Bacillales_unclassified(97);
Otu0746	2	3.42196e-06	Bacteria(100);Firmicutes(100);Bacilli(100);Bacilli_unclassified(100);Bacilli_unclassified(100);Bacilli_unclassified(100);
Otu0788	2	3.42196e-06	Bacteria(100);Firmicutes(100);Bacilli(100);Bacilli_unclassified(100);Bacilli_unclassified(100);Bacilli_unclassified(100);
Otu0007	12424	0.0212572	Bacteria(100);Firmicutes(100);Bacilli(100);Erysipelotrichales(100);Erysipelotrichaceae(100);Erysipelothrix(100);
Otu0384	7	1.19769e-05	Bacteria(100);Firmicutes(100);Bacilli(100);Erysipelotrichales(100);Erysipelotrichaceae(100);Erysipelothrix(100);
Otu0478	5	8.55491e-06	Bacteria(100);Firmicutes(100);Bacilli(100);Erysipelotrichales(100);Erysipelotrichaceae(100);Erysipelothrix(100);
Otu0542	4	6.84392e-06	Bacteria(100);Firmicutes(100);Bacilli(100);Erysipelotrichales(100);Erysipelotrichaceae(100);Erysipelothrix(100);
Otu0568	3	5.13294e-06	Bacteria(100);Firmicutes(100);Bacilli(100);Erysipelotrichales(100);Erysipelotrichaceae(100);Erysipelothrix(100);
Otu0610	3	5.13294e-06	Bacteria(100);Firmicutes(100);Bacilli(100);Erysipelotrichales(100);Erysipelotrichaceae(100);Erysipelothrix(100);
Otu0616	3	5.13294e-06	Bacteria(100);Firmicutes(100);Bacilli(100);Erysipelotrichales(100);Erysipelotrichaceae(100);Erysipelothrix(100);
Otu0619	3	5.13294e-06	Bacteria(100);Firmicutes(100);Bacilli(100);Erysipelotrichales(100);Erysipelotrichaceae(100);Erysipelothrix(100);
Otu0634	3	5.13294e-06	Bacteria(100);Firmicutes(100);Bacilli(100);Erysipelotrichales(100);Erysipelotrichaceae(100);Erysipelothrix(100);
Otu0649	3	5.13294e-06	Bacteria(100);Firmicutes(100);Bacilli(100);Erysipelotrichales(100);Erysipelotrichaceae(100);Erysipelothrix(100);
Otu0780	2	3.42196e-06	Bacteria(100);Firmicutes(100);Bacilli(100);Erysipelotrichales(100);Erysipelotrichaceae(100);Erysipelothrix(100);
Otu0827	2	3.42196e-06	Bacteria(100);Firmicutes(100);Bacilli(100);Erysipelotrichales(100);Erysipelotrichaceae(100);Erysipelothrix(100);
Otu0855	2	3.42196e-06	Bacteria(100);Firmicutes(100);Bacilli(100);Erysipelotrichales(100);Erysipelotrichaceae(100);Erysipelothrix(100);
Otu0253	18	3.07977e-05	Bacteria(100);Firmicutes(100);Bacilli(100);Lactobacillales(100);Aerococcaceae(100);Facklamia(100);
Otu0200	29	4.96185e-05	Bacteria(100);Firmicutes(100);Bacilli(100);Lactobacillales(100);Carnobacteriaceae(100);Granulicatella(100);
Otu0191	29	4.96185e-05	Bacteria(100);Firmicutes(100);Bacilli(100);Lactobacillales(100);Lactobacillaceae(100);Lactobacillus(100);
Otu0078	121	0.000207029	Bacteria(100);Firmicutes(100);Bacilli(100);Lactobacillales(100);Streptococcaceae(100);Streptococcus(100);
Otu0097	89	0.000152277	Bacteria(100);Firmicutes(100);Bacilli(100);Lactobacillales(100);Streptococcaceae(100);Streptococcus(100);
Otu0145	46	7.87051e-05	Bacteria(100);Firmicutes(100);Bacilli(100);Lactobacillales(100);Streptococcaceae(100);Streptococcus(100);
Otu0383	7	1.19769e-05	Bacteria(100);Firmicutes(100);Bacilli(100);Lactobacillales(100);Streptococcaceae(100);Streptococcus(100);
Otu0112	71	0.00012148	Bacteria(100);Firmicutes(100);Bacilli(100);Staphylococcales(100);Gemellaceae(100);Gemella(100);
Otu0054	198	0.000338774	Bacteria(100);Firmicutes(100);Bacilli(100);Staphylococcales(99);Staphylococcaceae(99);Staphylococcus(99);
Otu0067	151	0.000258358	Bacteria(100);Firmicutes(100);Bacilli(100);Thermoactinomycetales(100);Thermoactinomycetaceae(100);Thermoactinomycetaceae_unclassified(99);
Otu0594	3	5.13294e-06	Bacteria(100);Firmicutes(100);Bacilli(67);Erysipelotrichales(67);Erysipelotrichaceae(67);Erysipelotrichaceae_unclassified(67);
Otu0446	5	8.55491e-06	Bacteria(100);Firmicutes(100);Bacilli(80);Erysipelotrichales(80);Erysipelotrichaceae(80);Erysipelotrichaceae_unclassified(80);
Otu0215	25	4.27745e-05	Bacteria(100);Firmicutes(100);Clostridia(100);Clostridia_or(100);Gracilibacteraceae(100);Gracilibacter(92);
Otu0766	2	3.42196e-06	Bacteria(100);Firmicutes(100);Clostridia(100);Clostridia_unclassified(100);Clostridia_unclassified(100);Clostridia_unclassified(100);
Otu0782	2	3.42196e-06	Bacteria(100);Firmicutes(100);Clostridia(100);Clostridia_unclassified(100);Clostridia_unclassified(100);Clostridia_unclassified(100);
Otu0823	2	3.42196e-06	Bacteria(100);Firmicutes(100);Clostridia(100);Clostridia_unclassified(100);Clostridia_unclassified(100);Clostridia_unclassified(100);
Otu0184	31	5.30404e-05	Bacteria(100);Firmicutes(100);Clostridia(100);Clostridia_unclassified(94);Clostridia_unclassified(94);Clostridia_unclassified(94);
Otu0198	29	4.96185e-05	Bacteria(100);Firmicutes(100);Clostridia(100);Clostridiales(100);Caloramatoraceae(100);Caloramator(100);
Otu0082	118	0.000201896	Bacteria(100);Firmicutes(100);Clostridia(100);Clostridiales(100);Clostridiaceae(100);Clostridium_sensu_stricto_8(100);
Otu0142	48	8.21271e-05	Bacteria(100);Firmicutes(100);Clostridia(100);Clostridiales(100);Clostridiaceae(100);Youngiibacter(100);
Otu0099	88	0.000150566	Bacteria(100);Firmicutes(100);Clostridia(100);Clostridiales(100);Clostridiales_unclassified(100);Clostridiales_unclassified(100);
Otu0196	29	4.96185e-05	Bacteria(100);Firmicutes(100);Clostridia(100);Lachnospirales(100);Lachnospiraceae(100);Oribacterium(100);
Otu0867	2	3.42196e-06	Bacteria(100);Firmicutes(100);Clostridia(100);Peptostreptococcales-Tissierellales(100);Peptostreptococcaceae(100);Peptostreptococcaceae_unclassified(100);
Otu0076	126	0.000215584	Bacteria(100);Firmicutes(100);Clostridia(100);Peptostreptococcales-Tissierellales(100);Peptostreptococcaceae(100);Sporacetigenium(98);
Otu0211	26	4.44855e-05	Bacteria(100);Firmicutes(100);Clostridia(100);Peptostreptococcales-Tissierellales(100);Peptostreptococcales-Tissierellales_fa(100);Finegoldia(100);
Otu0366	8	1.36878e-05	Bacteria(100);Firmicutes(100);Clostridia(100);Peptostreptococcales-Tissierellales(100);Peptostreptococcales-Tissierellales_unclassified(100);Peptostreptococcales-Tissierellales_unclassified(100);
Otu0433	5	8.55491e-06	Bacteria(100);Firmicutes(100);Clostridia(100);Peptostreptococcales-Tissierellales(100);Peptostreptococcales-Tissierellales_unclassified(100);Peptostreptococcales-Tissierellales_unclassified(100);
Otu0585	3	5.13294e-06	Bacteria(100);Firmicutes(100);Clostridia(100);Peptostreptococcales-Tissierellales(100);Peptostreptococcales-Tissierellales_unclassified(100);Peptostreptococcales-Tissierellales_unclassified(100);
Otu0599	3	5.13294e-06	Bacteria(100);Firmicutes(100);Clostridia(100);Peptostreptococcales-Tissierellales(100);Peptostreptococcales-Tissierellales_unclassified(100);Peptostreptococcales-Tissierellales_unclassified(100);
Otu0840	2	3.42196e-06	Bacteria(100);Firmicutes(100);Clostridia(100);Peptostreptococcales-Tissierellales(100);Peptostreptococcales-Tissierellales_unclassified(100);Peptostreptococcales-Tissierellales_unclassified(100);
Otu0860	2	3.42196e-06	Bacteria(100);Firmicutes(100);Clostridia(100);Peptostreptococcales-Tissierellales(100);Peptostreptococcales-Tissierellales_unclassified(100);Peptostreptococcales-Tissierellales_unclassified(100);
Otu0250	19	3.25086e-05	Bacteria(100);Firmicutes(100);Clostridia(100);Peptostreptococcales-Tissierellales(100);Peptostreptococcales-Tissierellales_unclassified(58);Peptostreptococcales-Tissierellales_unclassified(58);
Otu0431	5	8.55491e-06	Bacteria(100);Firmicutes(100);Clostridia(100);Peptostreptococcales-Tissierellales(100);Peptostreptococcales-Tissierellales_unclassified(61);Peptostreptococcales-Tissierellales_unclassified(61);
Otu0069	140	0.000239537	Bacteria(100);Firmicutes(100);Clostridia(100);Peptostreptococcales-Tissierellales(100);Peptostreptococcales-Tissierellales_unclassified(62);Peptostreptococcales-Tissierellales_unclassified(62);
Otu0598	3	5.13294e-06	Bacteria(100);Firmicutes(100);Clostridia(100);Peptostreptococcales-Tissierellales(100);Peptostreptococcales-Tissierellales_unclassified(67);Peptostreptococcales-Tissierellales_unclassified(67);
Otu0423	6	1.02659e-05	Bacteria(100);Firmicutes(100);Clostridia(100);Peptostreptococcales-Tissierellales(100);Peptostreptococcales-Tissierellales_unclassified(84);Peptostreptococcales-Tissierellales_unclassified(84);
Otu0087	101	0.000172809	Bacteria(100);Firmicutes(100);Clostridia(100);Peptostreptococcales-Tissierellales(100);Thermotaleaceae(100);Anaerosolibacter(100);
Otu0691	2	3.42196e-06	Bacteria(100);Firmicutes(100);Clostridia(100);Peptostreptococcales-Tissierellales(100);Thermotaleaceae(100);Anaerosolibacter(100);
Otu0329	11	1.88208e-05	Bacteria(100);Firmicutes(100);Clostridia(100);Peptostreptococcales-Tissierellales(100);Thermotaleaceae(100);Geosporobacter(100);
Otu0524	4	6.84392e-06	Bacteria(100);Firmicutes(100);Clostridia(100);Peptostreptococcales-Tissierellales(100);Thermotaleaceae(100);Geosporobacter(100);
Otu0709	2	3.42196e-06	Bacteria(100);Firmicutes(100);Clostridia(100);Peptostreptococcales-Tissierellales(100);Thermotaleaceae(100);Geosporobacter(100);
Otu0828	2	3.42196e-06	Bacteria(100);Firmicutes(100);Clostridia(100);Peptostreptococcales-Tissierellales(100);Thermotaleaceae(100);Geosporobacter(100);
Otu0830	2	3.42196e-06	Bacteria(100);Firmicutes(100);Clostridia(100);Peptostreptococcales-Tissierellales(100);Thermotaleaceae(100);Geosporobacter(100);
Otu0429	5	8.55491e-06	Bacteria(100);Firmicutes(100);Clostridia(100);Peptostreptococcales-Tissierellales(100);Thermotaleaceae(100);Geosporobacter(61);
Otu0297	13	2.22428e-05	Bacteria(100);Firmicutes(100);Clostridia(100);Peptostreptococcales-Tissierellales(100);Thermotaleaceae(100);Geosporobacter(70);
Otu0341	10	1.71098e-05	Bacteria(100);Firmicutes(100);Clostridia(100);Peptostreptococcales-Tissierellales(100);Thermotaleaceae(100);Geosporobacter(70);
Otu0374	8	1.36878e-05	Bacteria(100);Firmicutes(100);Clostridia(100);Peptostreptococcales-Tissierellales(100);Thermotaleaceae(100);Geosporobacter(75);
Otu0421	6	1.02659e-05	Bacteria(100);Firmicutes(100);Clostridia(100);Peptostreptococcales-Tissierellales(100);Thermotaleaceae(100);Geosporobacter(84);
Otu0003	39124	0.0669404	Bacteria(100);Firmicutes(100);Clostridia(100);Peptostreptococcales-Tissierellales(100);Thermotaleaceae(100);Geosporobacter(93);
Otu0060	174	0.000297711	Bacteria(100);Firmicutes(100);Clostridia(100);Peptostreptococcales-Tissierellales(100);Thermotaleaceae(100);Thermotalea(100);
Otu0275	16	2.73757e-05	Bacteria(100);Firmicutes(100);Clostridia(100);Peptostreptococcales-Tissierellales(100);Thermotaleaceae(100);Thermotalea(100);
Otu0355	9	1.53988e-05	Bacteria(100);Firmicutes(100);Clostridia(100);Peptostreptococcales-Tissierellales(100);Thermotaleaceae(100);Thermotalea(100);
Otu0604	3	5.13294e-06	Bacteria(100);Firmicutes(100);Clostridia(100);Peptostreptococcales-Tissierellales(100);Thermotaleaceae(100);Thermotalea(100);
Otu0662	3	5.13294e-06	Bacteria(100);Firmicutes(100);Clostridia(100);Peptostreptococcales-Tissierellales(100);Thermotaleaceae(100);Thermotalea(100);
Otu0749	2	3.42196e-06	Bacteria(100);Firmicutes(100);Clostridia(100);Peptostreptococcales-Tissierellales(100);Thermotaleaceae(100);Thermotalea(100);
Otu0536	4	6.84392e-06	Bacteria(100);Firmicutes(100);Clostridia(100);Peptostreptococcales-Tissierellales(100);Thermotaleaceae(100);Thermotalea(75);
Otu0432	5	8.55491e-06	Bacteria(100);Firmicutes(100);Clostridia(100);Peptostreptococcales-Tissierellales(100);Thermotaleaceae(100);Thermotalea(80);
Otu0372	8	1.36878e-05	Bacteria(100);Firmicutes(100);Clostridia(100);Peptostreptococcales-Tissierellales(100);Thermotaleaceae(100);Thermotaleaceae_unclassified(100);
Otu0485	4	6.84392e-06	Bacteria(100);Firmicutes(100);Clostridia(100);Peptostreptococcales-Tissierellales(100);Thermotaleaceae(100);Thermotaleaceae_unclassified(100);
Otu0562	3	5.13294e-06	Bacteria(100);Firmicutes(100);Clostridia(100);Peptostreptococcales-Tissierellales(100);Thermotaleaceae(100);Thermotaleaceae_unclassified(100);
Otu0566	3	5.13294e-06	Bacteria(100);Firmicutes(100);Clostridia(100);Peptostreptococcales-Tissierellales(100);Thermotaleaceae(100);Thermotaleaceae_unclassified(100);
Otu0569	3	5.13294e-06	Bacteria(100);Firmicutes(100);Clostridia(100);Peptostreptococcales-Tissierellales(100);Thermotaleaceae(100);Thermotaleaceae_unclassified(100);
Otu0587	3	5.13294e-06	Bacteria(100);Firmicutes(100);Clostridia(100);Peptostreptococcales-Tissierellales(100);Thermotaleaceae(100);Thermotaleaceae_unclassified(100);
Otu0679	2	3.42196e-06	Bacteria(100);Firmicutes(100);Clostridia(100);Peptostreptococcales-Tissierellales(100);Thermotaleaceae(100);Thermotaleaceae_unclassified(100);
Otu0687	2	3.42196e-06	Bacteria(100);Firmicutes(100);Clostridia(100);Peptostreptococcales-Tissierellales(100);Thermotaleaceae(100);Thermotaleaceae_unclassified(100);
Otu0708	2	3.42196e-06	Bacteria(100);Firmicutes(100);Clostridia(100);Peptostreptococcales-Tissierellales(100);Thermotaleaceae(100);Thermotaleaceae_unclassified(100);
Otu0714	2	3.42196e-06	Bacteria(100);Firmicutes(100);Clostridia(100);Peptostreptococcales-Tissierellales(100);Thermotaleaceae(100);Thermotaleaceae_unclassified(100);
Otu0741	2	3.42196e-06	Bacteria(100);Firmicutes(100);Clostridia(100);Peptostreptococcales-Tissierellales(100);Thermotaleaceae(100);Thermotaleaceae_unclassified(100);
Otu0770	2	3.42196e-06	Bacteria(100);Firmicutes(100);Clostridia(100);Peptostreptococcales-Tissierellales(100);Thermotaleaceae(100);Thermotaleaceae_unclassified(100);
Otu0833	2	3.42196e-06	Bacteria(100);Firmicutes(100);Clostridia(100);Peptostreptococcales-Tissierellales(100);Thermotaleaceae(100);Thermotaleaceae_unclassified(100);
Otu0841	2	3.42196e-06	Bacteria(100);Firmicutes(100);Clostridia(100);Peptostreptococcales-Tissierellales(100);Thermotaleaceae(100);Thermotaleaceae_unclassified(100);
Otu0050	229	0.000391815	Bacteria(100);Firmicutes(100);Clostridia(100);Peptostreptococcales-Tissierellales(100);Thermotaleaceae(100);Thermotaleaceae_unclassified(66);
Otu0564	3	5.13294e-06	Bacteria(100);Firmicutes(100);Clostridia(100);Peptostreptococcales-Tissierellales(100);Thermotaleaceae(100);Thermotaleaceae_unclassified(67);
Otu0523	4	6.84392e-06	Bacteria(100);Firmicutes(100);Clostridia(100);Peptostreptococcales-Tissierellales(100);Thermotaleaceae(100);Thermotaleaceae_unclassified(75);
Otu0178	32	5.47514e-05	Bacteria(100);Firmicutes(100);Clostridia(100);Peptostreptococcales-Tissierellales(100);Thermotaleaceae(100);Thermotaleaceae_unclassified(79);
Otu0273	16	2.73757e-05	Bacteria(100);Firmicutes(100);Clostridia(100);Peptostreptococcales-Tissierellales(100);Thermotaleaceae(100);Thermotaleaceae_unclassified(82);
Otu0276	16	2.73757e-05	Bacteria(100);Firmicutes(100);Clostridia(100);Peptostreptococcales-Tissierellales(100);Thermotaleaceae(100);Thermotaleaceae_unclassified(82);
Otu0074	128	0.000219006	Bacteria(100);Firmicutes(100);Clostridia(100);Peptostreptococcales-Tissierellales(100);Thermotaleaceae(100);Thermotaleaceae_unclassified(85);
Otu0160	39	6.67283e-05	Bacteria(100);Firmicutes(100);Clostridia(100);Peptostreptococcales-Tissierellales(100);Thermotaleaceae(100);Thermotaleaceae_unclassified(85);
Otu0404	7	1.19769e-05	Bacteria(100);Firmicutes(100);Clostridia(100);Peptostreptococcales-Tissierellales(100);Thermotaleaceae(100);Thermotaleaceae_unclassified(86);
Otu0367	8	1.36878e-05	Bacteria(100);Firmicutes(100);Clostridia(100);Peptostreptococcales-Tissierellales(100);Thermotaleaceae(100);Thermotaleaceae_unclassified(88);
Otu0279	15	2.56647e-05	Bacteria(100);Firmicutes(100);Clostridia(100);Peptostreptococcales-Tissierellales(100);Thermotaleaceae(100);Thermotaleaceae_unclassified(94);
Otu0494	4	6.84392e-06	Bacteria(100);Firmicutes(100);Clostridia(100);Peptostreptococcales-Tissierellales(100);Thermotaleaceae(75);Thermotaleaceae_unclassified(75);
Otu0522	4	6.84392e-06	Bacteria(100);Firmicutes(100);Clostridia(100);Peptostreptococcales-Tissierellales(100);Thermotaleaceae(75);Thermotaleaceae_unclassified(75);
Otu0333	10	1.71098e-05	Bacteria(100);Firmicutes(100);Clostridia(100);Peptostreptococcales-Tissierellales(100);Thermotaleaceae(80);Thermotaleaceae_unclassified(80);
Otu0036	377	0.00064504	Bacteria(100);Firmicutes(100);Clostridia(100);Peptostreptococcales-Tissierellales(100);Thermotaleaceae(89);Thermotaleaceae_unclassified(86);
Otu0153	42	7.18612e-05	Bacteria(100);Firmicutes(100);Clostridia(100);Peptostreptococcales-Tissierellales(100);Thermotaleaceae(91);Thermotaleaceae_unclassified(91);
Otu0269	16	2.73757e-05	Bacteria(100);Firmicutes(100);Clostridia(100);Peptostreptococcales-Tissierellales(100);Thermotaleaceae(94);Geosporobacter(69);
Otu0207	26	4.44855e-05	Bacteria(100);Firmicutes(100);Clostridia(100);Peptostreptococcales-Tissierellales(100);Thermotaleaceae(97);Thermotaleaceae_unclassified(93);
Otu0265	17	2.90867e-05	Bacteria(100);Firmicutes(100);Clostridia(53);Clostridia_unclassified(53);Clostridia_unclassified(53);Clostridia_unclassified(53);
Otu0274	16	2.73757e-05	Bacteria(100);Firmicutes(100);Clostridia(57);Clostridia_unclassified(57);Clostridia_unclassified(57);Clostridia_unclassified(57);
Otu0573	3	5.13294e-06	Bacteria(100);Firmicutes(100);Clostridia(67);Clostridiales(67);Clostridiales_unclassified(67);Clostridiales_unclassified(67);
Otu0104	79	0.000135168	Bacteria(100);Firmicutes(100);Clostridia(90);Peptostreptococcales-Tissierellales(89);Thermotaleaceae(68);Thermotaleaceae_unclassified(60);
Otu0323	11	1.88208e-05	Bacteria(100);Firmicutes(100);Clostridia(91);Peptostreptococcales-Tissierellales(91);Thermotaleaceae(82);Thermotaleaceae_unclassified(82);
Otu0008	12354	0.0211375	Bacteria(100);Firmicutes(100);Desulfitobacteriia(100);Desulfitobacteriales(100);Desulfitobacteriales_unclassified(100);Desulfitobacteriales_unclassified(100);
Otu0046	245	0.00041919	Bacteria(100);Firmicutes(100);Desulfitobacteriia(100);Desulfitobacteriales(100);Desulfitobacteriales_unclassified(100);Desulfitobacteriales_unclassified(100);
Otu0155	42	7.18612e-05	Bacteria(100);Firmicutes(100);Desulfitobacteriia(100);Desulfitobacteriales(100);Desulfitobacteriales_unclassified(100);Desulfitobacteriales_unclassified(100);
Otu0245	20	3.42196e-05	Bacteria(100);Firmicutes(100);Desulfitobacteriia(100);Desulfitobacteriales(100);Desulfitobacteriales_unclassified(100);Desulfitobacteriales_unclassified(100);
Otu0402	7	1.19769e-05	Bacteria(100);Firmicutes(100);Desulfitobacteriia(100);Desulfitobacteriales(100);Desulfitobacteriales_unclassified(100);Desulfitobacteriales_unclassified(100);
Otu0621	3	5.13294e-06	Bacteria(100);Firmicutes(100);Desulfitobacteriia(100);Desulfitobacteriales(100);Desulfitobacteriales_unclassified(100);Desulfitobacteriales_unclassified(100);
Otu0695	2	3.42196e-06	Bacteria(100);Firmicutes(100);Desulfitobacteriia(100);Desulfitobacteriales(100);Desulfitobacteriales_unclassified(100);Desulfitobacteriales_unclassified(100);
Otu0697	2	3.42196e-06	Bacteria(100);Firmicutes(100);Desulfitobacteriia(100);Desulfitobacteriales(100);Desulfitobacteriales_unclassified(100);Desulfitobacteriales_unclassified(100);
Otu0713	2	3.42196e-06	Bacteria(100);Firmicutes(100);Desulfitobacteriia(100);Desulfitobacteriales(100);Desulfitobacteriales_unclassified(100);Desulfitobacteriales_unclassified(100);
Otu0768	2	3.42196e-06	Bacteria(100);Firmicutes(100);Desulfitobacteriia(100);Desulfitobacteriales(100);Desulfitobacteriales_unclassified(100);Desulfitobacteriales_unclassified(100);
Otu0779	2	3.42196e-06	Bacteria(100);Firmicutes(100);Desulfitobacteriia(100);Desulfitobacteriales(100);Desulfitobacteriales_unclassified(100);Desulfitobacteriales_unclassified(100);
Otu0832	2	3.42196e-06	Bacteria(100);Firmicutes(100);Desulfitobacteriia(100);Desulfitobacteriales(100);Desulfitobacteriales_unclassified(100);Desulfitobacteriales_unclassified(100);
Otu0857	2	3.42196e-06	Bacteria(100);Firmicutes(100);Desulfitobacteriia(100);Desulfitobacteriales(100);Desulfitobacteriales_unclassified(100);Desulfitobacteriales_unclassified(100);
Otu0862	2	3.42196e-06	Bacteria(100);Firmicutes(100);Desulfitobacteriia(100);Desulfitobacteriales(100);Desulfitobacteriales_unclassified(100);Desulfitobacteriales_unclassified(100);
Otu0247	19	3.25086e-05	Bacteria(100);Firmicutes(100);Desulfitobacteriia(100);Desulfitobacteriales(100);Desulfitobacteriales_unclassified(53);Desulfitobacteriales_unclassified(53);
Otu0435	5	8.55491e-06	Bacteria(100);Firmicutes(100);Desulfitobacteriia(100);Desulfitobacteriales(100);Desulfitobacteriales_unclassified(61);Desulfitobacteriales_unclassified(61);
Otu0468	5	8.55491e-06	Bacteria(100);Firmicutes(100);Desulfitobacteriia(100);Desulfitobacteriales(100);Desulfitobacteriales_unclassified(80);Desulfitobacteriales_unclassified(80);
Otu0420	6	1.02659e-05	Bacteria(100);Firmicutes(100);Desulfitobacteriia(100);Desulfitobacteriales(100);Desulfitobacteriales_unclassified(84);Desulfitobacteriales_unclassified(84);
Otu0120	61	0.00010437	Bacteria(100);Firmicutes(100);Desulfitobacteriia(100);Desulfitobacteriales(100);Desulfitobacteriales_unclassified(99);Desulfitobacteriales_unclassified(99);
Otu0602	3	5.13294e-06	Bacteria(100);Firmicutes(100);Desulfitobacteriia(67);Desulfitobacteriales(67);Desulfitobacteriales_unclassified(67);Desulfitobacteriales_unclassified(67);
Otu0639	3	5.13294e-06	Bacteria(100);Firmicutes(100);Desulfitobacteriia(67);Desulfitobacteriales(67);Desulfitobacteriales_unclassified(67);Desulfitobacteriales_unclassified(67);
Otu0449	5	8.55491e-06	Bacteria(100);Firmicutes(100);Desulfitobacteriia(80);Desulfitobacteriales(80);Desulfitobacteriales_unclassified(80);Desulfitobacteriales_unclassified(80);
Otu0218	24	4.10635e-05	Bacteria(100);Firmicutes(100);Desulfitobacteriia(96);Desulfitobacteriales(96);Desulfitobacteriales_unclassified(92);Desulfitobacteriales_unclassified(92);
Otu0004	37879	0.0648103	Bacteria(100);Firmicutes(100);Desulfotomaculia(100);Desulfotomaculales(100);Desulfotomaculales_fa(100);Desulfotomaculum(100);
Otu0016	2630	0.00449988	Bacteria(100);Firmicutes(100);Desulfotomaculia(100);Desulfotomaculales(100);Desulfotomaculales_fa(100);Desulfotomaculum(100);
Otu0039	339	0.000580023	Bacteria(100);Firmicutes(100);Desulfotomaculia(100);Desulfotomaculales(100);Desulfotomaculales_fa(100);Desulfotomaculum(100);
Otu0081	119	0.000203607	Bacteria(100);Firmicutes(100);Desulfotomaculia(100);Desulfotomaculales(100);Desulfotomaculales_fa(100);Desulfotomaculum(100);
Otu0133	52	8.8971e-05	Bacteria(100);Firmicutes(100);Desulfotomaculia(100);Desulfotomaculales(100);Desulfotomaculales_fa(100);Desulfotomaculum(100);
Otu0166	36	6.15953e-05	Bacteria(100);Firmicutes(100);Desulfotomaculia(100);Desulfotomaculales(100);Desulfotomaculales_fa(100);Desulfotomaculum(100);
Otu0185	30	5.13294e-05	Bacteria(100);Firmicutes(100);Desulfotomaculia(100);Desulfotomaculales(100);Desulfotomaculales_fa(100);Desulfotomaculum(100);
Otu0223	23	3.93526e-05	Bacteria(100);Firmicutes(100);Desulfotomaculia(100);Desulfotomaculales(100);Desulfotomaculales_fa(100);Desulfotomaculum(100);
Otu0280	15	2.56647e-05	Bacteria(100);Firmicutes(100);Desulfotomaculia(100);Desulfotomaculales(100);Desulfotomaculales_fa(100);Desulfotomaculum(100);
Otu0295	14	2.39537e-05	Bacteria(100);Firmicutes(100);Desulfotomaculia(100);Desulfotomaculales(100);Desulfotomaculales_fa(100);Desulfotomaculum(100);
Otu0300	13	2.22428e-05	Bacteria(100);Firmicutes(100);Desulfotomaculia(100);Desulfotomaculales(100);Desulfotomaculales_fa(100);Desulfotomaculum(100);
Otu0314	12	2.05318e-05	Bacteria(100);Firmicutes(100);Desulfotomaculia(100);Desulfotomaculales(100);Desulfotomaculales_fa(100);Desulfotomaculum(100);
Otu0364	8	1.36878e-05	Bacteria(100);Firmicutes(100);Desulfotomaculia(100);Desulfotomaculales(100);Desulfotomaculales_fa(100);Desulfotomaculum(100);
Otu0388	7	1.19769e-05	Bacteria(100);Firmicutes(100);Desulfotomaculia(100);Desulfotomaculales(100);Desulfotomaculales_fa(100);Desulfotomaculum(100);
Otu0406	6	1.02659e-05	Bacteria(100);Firmicutes(100);Desulfotomaculia(100);Desulfotomaculales(100);Desulfotomaculales_fa(100);Desulfotomaculum(100);
Otu0453	5	8.55491e-06	Bacteria(100);Firmicutes(100);Desulfotomaculia(100);Desulfotomaculales(100);Desulfotomaculales_fa(100);Desulfotomaculum(100);
Otu0473	5	8.55491e-06	Bacteria(100);Firmicutes(100);Desulfotomaculia(100);Desulfotomaculales(100);Desulfotomaculales_fa(100);Desulfotomaculum(100);
Otu0479	5	8.55491e-06	Bacteria(100);Firmicutes(100);Desulfotomaculia(100);Desulfotomaculales(100);Desulfotomaculales_fa(100);Desulfotomaculum(100);
Otu0498	4	6.84392e-06	Bacteria(100);Firmicutes(100);Desulfotomaculia(100);Desulfotomaculales(100);Desulfotomaculales_fa(100);Desulfotomaculum(100);
Otu0500	4	6.84392e-06	Bacteria(100);Firmicutes(100);Desulfotomaculia(100);Desulfotomaculales(100);Desulfotomaculales_fa(100);Desulfotomaculum(100);
Otu0514	4	6.84392e-06	Bacteria(100);Firmicutes(100);Desulfotomaculia(100);Desulfotomaculales(100);Desulfotomaculales_fa(100);Desulfotomaculum(100);
Otu0537	4	6.84392e-06	Bacteria(100);Firmicutes(100);Desulfotomaculia(100);Desulfotomaculales(100);Desulfotomaculales_fa(100);Desulfotomaculum(100);
Otu0547	4	6.84392e-06	Bacteria(100);Firmicutes(100);Desulfotomaculia(100);Desulfotomaculales(100);Desulfotomaculales_fa(100);Desulfotomaculum(100);
Otu0577	3	5.13294e-06	Bacteria(100);Firmicutes(100);Desulfotomaculia(100);Desulfotomaculales(100);Desulfotomaculales_fa(100);Desulfotomaculum(100);
Otu0578	3	5.13294e-06	Bacteria(100);Firmicutes(100);Desulfotomaculia(100);Desulfotomaculales(100);Desulfotomaculales_fa(100);Desulfotomaculum(100);
Otu0589	3	5.13294e-06	Bacteria(100);Firmicutes(100);Desulfotomaculia(100);Desulfotomaculales(100);Desulfotomaculales_fa(100);Desulfotomaculum(100);
Otu0597	3	5.13294e-06	Bacteria(100);Firmicutes(100);Desulfotomaculia(100);Desulfotomaculales(100);Desulfotomaculales_fa(100);Desulfotomaculum(100);
Otu0618	3	5.13294e-06	Bacteria(100);Firmicutes(100);Desulfotomaculia(100);Desulfotomaculales(100);Desulfotomaculales_fa(100);Desulfotomaculum(100);
Otu0655	3	5.13294e-06	Bacteria(100);Firmicutes(100);Desulfotomaculia(100);Desulfotomaculales(100);Desulfotomaculales_fa(100);Desulfotomaculum(100);
Otu0668	2	3.42196e-06	Bacteria(100);Firmicutes(100);Desulfotomaculia(100);Desulfotomaculales(100);Desulfotomaculales_fa(100);Desulfotomaculum(100);
Otu0672	2	3.42196e-06	Bacteria(100);Firmicutes(100);Desulfotomaculia(100);Desulfotomaculales(100);Desulfotomaculales_fa(100);Desulfotomaculum(100);
Otu0673	2	3.42196e-06	Bacteria(100);Firmicutes(100);Desulfotomaculia(100);Desulfotomaculales(100);Desulfotomaculales_fa(100);Desulfotomaculum(100);
Otu0675	2	3.42196e-06	Bacteria(100);Firmicutes(100);Desulfotomaculia(100);Desulfotomaculales(100);Desulfotomaculales_fa(100);Desulfotomaculum(100);
Otu0677	2	3.42196e-06	Bacteria(100);Firmicutes(100);Desulfotomaculia(100);Desulfotomaculales(100);Desulfotomaculales_fa(100);Desulfotomaculum(100);
Otu0693	2	3.42196e-06	Bacteria(100);Firmicutes(100);Desulfotomaculia(100);Desulfotomaculales(100);Desulfotomaculales_fa(100);Desulfotomaculum(100);
Otu0705	2	3.42196e-06	Bacteria(100);Firmicutes(100);Desulfotomaculia(100);Desulfotomaculales(100);Desulfotomaculales_fa(100);Desulfotomaculum(100);
Otu0726	2	3.42196e-06	Bacteria(100);Firmicutes(100);Desulfotomaculia(100);Desulfotomaculales(100);Desulfotomaculales_fa(100);Desulfotomaculum(100);
Otu0784	2	3.42196e-06	Bacteria(100);Firmicutes(100);Desulfotomaculia(100);Desulfotomaculales(100);Desulfotomaculales_fa(100);Desulfotomaculum(100);
Otu0829	2	3.42196e-06	Bacteria(100);Firmicutes(100);Desulfotomaculia(100);Desulfotomaculales(100);Desulfotomaculales_fa(100);Desulfotomaculum(100);
Otu0835	2	3.42196e-06	Bacteria(100);Firmicutes(100);Desulfotomaculia(100);Desulfotomaculales(100);Desulfotomaculales_fa(100);Desulfotomaculum(100);
Otu0850	2	3.42196e-06	Bacteria(100);Firmicutes(100);Desulfotomaculia(100);Desulfotomaculales(100);Desulfotomaculales_fa(100);Desulfotomaculum(100);
Otu0858	2	3.42196e-06	Bacteria(100);Firmicutes(100);Desulfotomaculia(100);Desulfotomaculales(100);Desulfotomaculales_fa(100);Desulfotomaculum(100);
Otu0464	5	8.55491e-06	Bacteria(100);Firmicutes(100);Desulfotomaculia(100);Desulfotomaculales(100);Desulfotomaculales_fa(100);Desulfotomaculum(80);
Otu0455	5	8.55491e-06	Bacteria(100);Firmicutes(100);Desulfotomaculia(61);Desulfotomaculales(61);Desulfotomaculales_fa(61);Desulfotomaculum(61);
Otu0094	93	0.000159121	Bacteria(100);Firmicutes(100);Desulfotomaculia(75);Desulfotomaculales(75);Desulfotomaculales_fa(75);Desulfotomaculum(75);
Otu0527	4	6.84392e-06	Bacteria(100);Firmicutes(100);Desulfotomaculia(75);Desulfotomaculales(75);Desulfotomaculales_fa(75);Desulfotomaculum(75);
Otu0395	7	1.19769e-05	Bacteria(100);Firmicutes(100);Desulfotomaculia(86);Desulfotomaculales(86);Desulfotomaculales_fa(86);Desulfotomaculum(86);
Otu0124	58	9.92369e-05	Bacteria(100);Firmicutes(100);Desulfotomaculia(99);Desulfotomaculales(99);Desulfotomaculales_fa(99);Desulfotomaculum(99);
Otu0001	307085	0.525417	Bacteria(100);Firmicutes(100);Dethiobacteria(100);Dethiobacterales(100);Dethiobacteraceae(100);Dethiobacter(100);
Otu0028	847	0.0014492	Bacteria(100);Firmicutes(100);Dethiobacteria(100);Dethiobacterales(100);Dethiobacteraceae(100);Dethiobacter(100);
Otu0049	231	0.000395237	Bacteria(100);Firmicutes(100);Dethiobacteria(100);Dethiobacterales(100);Dethiobacteraceae(100);Dethiobacter(100);
Otu0051	226	0.000386682	Bacteria(100);Firmicutes(100);Dethiobacteria(100);Dethiobacterales(100);Dethiobacteraceae(100);Dethiobacter(100);
Otu0075	128	0.000219006	Bacteria(100);Firmicutes(100);Dethiobacteria(100);Dethiobacterales(100);Dethiobacteraceae(100);Dethiobacter(100);
Otu0085	109	0.000186497	Bacteria(100);Firmicutes(100);Dethiobacteria(100);Dethiobacterales(100);Dethiobacteraceae(100);Dethiobacter(100);
Otu0108	77	0.000131746	Bacteria(100);Firmicutes(100);Dethiobacteria(100);Dethiobacterales(100);Dethiobacteraceae(100);Dethiobacter(100);
Otu0146	46	7.87051e-05	Bacteria(100);Firmicutes(100);Dethiobacteria(100);Dethiobacterales(100);Dethiobacteraceae(100);Dethiobacter(100);
Otu0161	39	6.67283e-05	Bacteria(100);Firmicutes(100);Dethiobacteria(100);Dethiobacterales(100);Dethiobacteraceae(100);Dethiobacter(100);
Otu0162	39	6.67283e-05	Bacteria(100);Firmicutes(100);Dethiobacteria(100);Dethiobacterales(100);Dethiobacteraceae(100);Dethiobacter(100);
Otu0165	37	6.33063e-05	Bacteria(100);Firmicutes(100);Dethiobacteria(100);Dethiobacterales(100);Dethiobacteraceae(100);Dethiobacter(100);
Otu0168	36	6.15953e-05	Bacteria(100);Firmicutes(100);Dethiobacteria(100);Dethiobacterales(100);Dethiobacteraceae(100);Dethiobacter(100);
Otu0182	31	5.30404e-05	Bacteria(100);Firmicutes(100);Dethiobacteria(100);Dethiobacterales(100);Dethiobacteraceae(100);Dethiobacter(100);
Otu0213	25	4.27745e-05	Bacteria(100);Firmicutes(100);Dethiobacteria(100);Dethiobacterales(100);Dethiobacteraceae(100);Dethiobacter(100);
Otu0217	24	4.10635e-05	Bacteria(100);Firmicutes(100);Dethiobacteria(100);Dethiobacterales(100);Dethiobacteraceae(100);Dethiobacter(100);
Otu0267	16	2.73757e-05	Bacteria(100);Firmicutes(100);Dethiobacteria(100);Dethiobacterales(100);Dethiobacteraceae(100);Dethiobacter(100);
Otu0281	15	2.56647e-05	Bacteria(100);Firmicutes(100);Dethiobacteria(100);Dethiobacterales(100);Dethiobacteraceae(100);Dethiobacter(100);
Otu0285	15	2.56647e-05	Bacteria(100);Firmicutes(100);Dethiobacteria(100);Dethiobacterales(100);Dethiobacteraceae(100);Dethiobacter(100);
Otu0326	11	1.88208e-05	Bacteria(100);Firmicutes(100);Dethiobacteria(100);Dethiobacterales(100);Dethiobacteraceae(100);Dethiobacter(100);
Otu0371	8	1.36878e-05	Bacteria(100);Firmicutes(100);Dethiobacteria(100);Dethiobacterales(100);Dethiobacteraceae(100);Dethiobacter(100);
Otu0387	7	1.19769e-05	Bacteria(100);Firmicutes(100);Dethiobacteria(100);Dethiobacterales(100);Dethiobacteraceae(100);Dethiobacter(100);
Otu0392	7	1.19769e-05	Bacteria(100);Firmicutes(100);Dethiobacteria(100);Dethiobacterales(100);Dethiobacteraceae(100);Dethiobacter(100);
Otu0403	7	1.19769e-05	Bacteria(100);Firmicutes(100);Dethiobacteria(100);Dethiobacterales(100);Dethiobacteraceae(100);Dethiobacter(100);
Otu0408	6	1.02659e-05	Bacteria(100);Firmicutes(100);Dethiobacteria(100);Dethiobacterales(100);Dethiobacteraceae(100);Dethiobacter(100);
Otu0414	6	1.02659e-05	Bacteria(100);Firmicutes(100);Dethiobacteria(100);Dethiobacterales(100);Dethiobacteraceae(100);Dethiobacter(100);
Otu0493	4	6.84392e-06	Bacteria(100);Firmicutes(100);Dethiobacteria(100);Dethiobacterales(100);Dethiobacteraceae(100);Dethiobacter(100);
Otu0496	4	6.84392e-06	Bacteria(100);Firmicutes(100);Dethiobacteria(100);Dethiobacterales(100);Dethiobacteraceae(100);Dethiobacter(100);
Otu0509	4	6.84392e-06	Bacteria(100);Firmicutes(100);Dethiobacteria(100);Dethiobacterales(100);Dethiobacteraceae(100);Dethiobacter(100);
Otu0531	4	6.84392e-06	Bacteria(100);Firmicutes(100);Dethiobacteria(100);Dethiobacterales(100);Dethiobacteraceae(100);Dethiobacter(100);
Otu0539	4	6.84392e-06	Bacteria(100);Firmicutes(100);Dethiobacteria(100);Dethiobacterales(100);Dethiobacteraceae(100);Dethiobacter(100);
Otu0549	3	5.13294e-06	Bacteria(100);Firmicutes(100);Dethiobacteria(100);Dethiobacterales(100);Dethiobacteraceae(100);Dethiobacter(100);
Otu0574	3	5.13294e-06	Bacteria(100);Firmicutes(100);Dethiobacteria(100);Dethiobacterales(100);Dethiobacteraceae(100);Dethiobacter(100);
Otu0590	3	5.13294e-06	Bacteria(100);Firmicutes(100);Dethiobacteria(100);Dethiobacterales(100);Dethiobacteraceae(100);Dethiobacter(100);
Otu0596	3	5.13294e-06	Bacteria(100);Firmicutes(100);Dethiobacteria(100);Dethiobacterales(100);Dethiobacteraceae(100);Dethiobacter(100);
Otu0600	3	5.13294e-06	Bacteria(100);Firmicutes(100);Dethiobacteria(100);Dethiobacterales(100);Dethiobacteraceae(100);Dethiobacter(100);
Otu0608	3	5.13294e-06	Bacteria(100);Firmicutes(100);Dethiobacteria(100);Dethiobacterales(100);Dethiobacteraceae(100);Dethiobacter(100);
Otu0612	3	5.13294e-06	Bacteria(100);Firmicutes(100);Dethiobacteria(100);Dethiobacterales(100);Dethiobacteraceae(100);Dethiobacter(100);
Otu0623	3	5.13294e-06	Bacteria(100);Firmicutes(100);Dethiobacteria(100);Dethiobacterales(100);Dethiobacteraceae(100);Dethiobacter(100);
Otu0629	3	5.13294e-06	Bacteria(100);Firmicutes(100);Dethiobacteria(100);Dethiobacterales(100);Dethiobacteraceae(100);Dethiobacter(100);
Otu0633	3	5.13294e-06	Bacteria(100);Firmicutes(100);Dethiobacteria(100);Dethiobacterales(100);Dethiobacteraceae(100);Dethiobacter(100);
Otu0641	3	5.13294e-06	Bacteria(100);Firmicutes(100);Dethiobacteria(100);Dethiobacterales(100);Dethiobacteraceae(100);Dethiobacter(100);
Otu0650	3	5.13294e-06	Bacteria(100);Firmicutes(100);Dethiobacteria(100);Dethiobacterales(100);Dethiobacteraceae(100);Dethiobacter(100);
Otu0661	3	5.13294e-06	Bacteria(100);Firmicutes(100);Dethiobacteria(100);Dethiobacterales(100);Dethiobacteraceae(100);Dethiobacter(100);
Otu0667	3	5.13294e-06	Bacteria(100);Firmicutes(100);Dethiobacteria(100);Dethiobacterales(100);Dethiobacteraceae(100);Dethiobacter(100);
Otu0681	2	3.42196e-06	Bacteria(100);Firmicutes(100);Dethiobacteria(100);Dethiobacterales(100);Dethiobacteraceae(100);Dethiobacter(100);
Otu0685	2	3.42196e-06	Bacteria(100);Firmicutes(100);Dethiobacteria(100);Dethiobacterales(100);Dethiobacteraceae(100);Dethiobacter(100);
Otu0700	2	3.42196e-06	Bacteria(100);Firmicutes(100);Dethiobacteria(100);Dethiobacterales(100);Dethiobacteraceae(100);Dethiobacter(100);
Otu0716	2	3.42196e-06	Bacteria(100);Firmicutes(100);Dethiobacteria(100);Dethiobacterales(100);Dethiobacteraceae(100);Dethiobacter(100);
Otu0719	2	3.42196e-06	Bacteria(100);Firmicutes(100);Dethiobacteria(100);Dethiobacterales(100);Dethiobacteraceae(100);Dethiobacter(100);
Otu0720	2	3.42196e-06	Bacteria(100);Firmicutes(100);Dethiobacteria(100);Dethiobacterales(100);Dethiobacteraceae(100);Dethiobacter(100);
Otu0725	2	3.42196e-06	Bacteria(100);Firmicutes(100);Dethiobacteria(100);Dethiobacterales(100);Dethiobacteraceae(100);Dethiobacter(100);
Otu0742	2	3.42196e-06	Bacteria(100);Firmicutes(100);Dethiobacteria(100);Dethiobacterales(100);Dethiobacteraceae(100);Dethiobacter(100);
Otu0753	2	3.42196e-06	Bacteria(100);Firmicutes(100);Dethiobacteria(100);Dethiobacterales(100);Dethiobacteraceae(100);Dethiobacter(100);
Otu0765	2	3.42196e-06	Bacteria(100);Firmicutes(100);Dethiobacteria(100);Dethiobacterales(100);Dethiobacteraceae(100);Dethiobacter(100);
Otu0825	2	3.42196e-06	Bacteria(100);Firmicutes(100);Dethiobacteria(100);Dethiobacterales(100);Dethiobacteraceae(100);Dethiobacter(100);
Otu0853	2	3.42196e-06	Bacteria(100);Firmicutes(100);Dethiobacteria(100);Dethiobacterales(100);Dethiobacteraceae(100);Dethiobacter(100);
Otu0859	2	3.42196e-06	Bacteria(100);Firmicutes(100);Dethiobacteria(100);Dethiobacterales(100);Dethiobacteraceae(100);Dethiobacter(100);
Otu0863	2	3.42196e-06	Bacteria(100);Firmicutes(100);Dethiobacteria(100);Dethiobacterales(100);Dethiobacteraceae(100);Dethiobacter(100);
Otu0868	2	3.42196e-06	Bacteria(100);Firmicutes(100);Dethiobacteria(100);Dethiobacterales(100);Dethiobacteraceae(100);Dethiobacter(100);
Otu0870	2	3.42196e-06	Bacteria(100);Firmicutes(100);Dethiobacteria(100);Dethiobacterales(100);Dethiobacteraceae(100);Dethiobacter(100);
Otu0084	111	0.000189919	Bacteria(100);Firmicutes(100);Dethiobacteria(64);Dethiobacterales(64);Dethiobacteraceae(64);Dethiobacter(64);
Otu0417	6	1.02659e-05	Bacteria(100);Firmicutes(100);Dethiobacteria(67);Dethiobacterales(67);Dethiobacteraceae(67);Dethiobacter(67);
Otu0422	6	1.02659e-05	Bacteria(100);Firmicutes(100);Dethiobacteria(67);Dethiobacterales(67);Dethiobacteraceae(67);Dethiobacter(67);
Otu0583	3	5.13294e-06	Bacteria(100);Firmicutes(100);Dethiobacteria(67);Dethiobacterales(67);Dethiobacteraceae(67);Dethiobacter(67);
Otu0038	341	0.000583445	Bacteria(100);Firmicutes(100);Dethiobacteria(70);Dethiobacterales(70);Dethiobacteraceae(70);Dethiobacter(70);
Otu0231	22	3.76416e-05	Bacteria(100);Firmicutes(100);Dethiobacteria(73);Dethiobacterales(73);Dethiobacteraceae(73);Dethiobacter(73);
Otu0544	4	6.84392e-06	Bacteria(100);Firmicutes(100);Dethiobacteria(75);Dethiobacterales(75);Dethiobacteraceae(75);Dethiobacter(75);
Otu0351	9	1.53988e-05	Bacteria(100);Firmicutes(100);Dethiobacteria(78);Dethiobacterales(78);Dethiobacteraceae(78);Dethiobacter(78);
Otu0059	175	0.000299422	Bacteria(100);Firmicutes(100);Dethiobacteria(79);Dethiobacterales(79);Dethiobacteraceae(79);Dethiobacter(79);
Otu0240	20	3.42196e-05	Bacteria(100);Firmicutes(100);Dethiobacteria(80);Dethiobacterales(80);Dethiobacteraceae(80);Dethiobacter(80);
Otu0458	5	8.55491e-06	Bacteria(100);Firmicutes(100);Dethiobacteria(80);Dethiobacterales(80);Dethiobacteraceae(80);Dethiobacter(80);
Otu0463	5	8.55491e-06	Bacteria(100);Firmicutes(100);Dethiobacteria(80);Dethiobacterales(80);Dethiobacteraceae(80);Dethiobacter(80);
Otu0467	5	8.55491e-06	Bacteria(100);Firmicutes(100);Dethiobacteria(80);Dethiobacterales(80);Dethiobacteraceae(80);Dethiobacter(80);
Otu0477	5	8.55491e-06	Bacteria(100);Firmicutes(100);Dethiobacteria(80);Dethiobacterales(80);Dethiobacteraceae(80);Dethiobacter(80);
Otu0227	23	3.93526e-05	Bacteria(100);Firmicutes(100);Dethiobacteria(83);Dethiobacterales(83);Dethiobacteraceae(83);Dethiobacter(83);
Otu0409	6	1.02659e-05	Bacteria(100);Firmicutes(100);Dethiobacteria(84);Dethiobacterales(84);Dethiobacteraceae(84);Dethiobacter(84);
Otu0426	6	1.02659e-05	Bacteria(100);Firmicutes(100);Dethiobacteria(84);Dethiobacterales(84);Dethiobacteraceae(84);Dethiobacter(84);
Otu0228	23	3.93526e-05	Bacteria(100);Firmicutes(100);Dethiobacteria(87);Dethiobacterales(87);Dethiobacteraceae(87);Dethiobacter(87);
Otu0088	101	0.000172809	Bacteria(100);Firmicutes(100);Dethiobacteria(89);Dethiobacterales(89);Dethiobacteraceae(89);Dethiobacter(89);
Otu0064	168	0.000287445	Bacteria(100);Firmicutes(100);Dethiobacteria(95);Dethiobacterales(95);Dethiobacteraceae(95);Dethiobacter(95);
Otu0136	51	8.726e-05	Bacteria(100);Firmicutes(100);Dethiobacteria(97);Dethiobacterales(97);Dethiobacteraceae(97);Dethiobacter(97);
Otu0105	78	0.000133457	Bacteria(100);Firmicutes(100);Dethiobacteria(98);Dethiobacterales(98);Dethiobacteraceae(98);Dethiobacter(98);
Otu0143	48	8.21271e-05	Bacteria(100);Firmicutes(100);Dethiobacteria(98);Dethiobacterales(98);Dethiobacteraceae(98);Dethiobacter(98);
Otu0189	30	5.13294e-05	Bacteria(100);Firmicutes(100);Firmicutes_unclassified(100);Firmicutes_unclassified(100);Firmicutes_unclassified(100);Firmicutes_unclassified(100);
Otu0319	12	2.05318e-05	Bacteria(100);Firmicutes(100);Firmicutes_unclassified(100);Firmicutes_unclassified(100);Firmicutes_unclassified(100);Firmicutes_unclassified(100);
Otu0353	9	1.53988e-05	Bacteria(100);Firmicutes(100);Firmicutes_unclassified(100);Firmicutes_unclassified(100);Firmicutes_unclassified(100);Firmicutes_unclassified(100);
Otu0375	8	1.36878e-05	Bacteria(100);Firmicutes(100);Firmicutes_unclassified(100);Firmicutes_unclassified(100);Firmicutes_unclassified(100);Firmicutes_unclassified(100);
Otu0397	7	1.19769e-05	Bacteria(100);Firmicutes(100);Firmicutes_unclassified(100);Firmicutes_unclassified(100);Firmicutes_unclassified(100);Firmicutes_unclassified(100);
Otu0415	6	1.02659e-05	Bacteria(100);Firmicutes(100);Firmicutes_unclassified(100);Firmicutes_unclassified(100);Firmicutes_unclassified(100);Firmicutes_unclassified(100);
Otu0419	6	1.02659e-05	Bacteria(100);Firmicutes(100);Firmicutes_unclassified(100);Firmicutes_unclassified(100);Firmicutes_unclassified(100);Firmicutes_unclassified(100);
Otu0428	6	1.02659e-05	Bacteria(100);Firmicutes(100);Firmicutes_unclassified(100);Firmicutes_unclassified(100);Firmicutes_unclassified(100);Firmicutes_unclassified(100);
Otu0454	5	8.55491e-06	Bacteria(100);Firmicutes(100);Firmicutes_unclassified(100);Firmicutes_unclassified(100);Firmicutes_unclassified(100);Firmicutes_unclassified(100);
Otu0469	5	8.55491e-06	Bacteria(100);Firmicutes(100);Firmicutes_unclassified(100);Firmicutes_unclassified(100);Firmicutes_unclassified(100);Firmicutes_unclassified(100);
Otu0517	4	6.84392e-06	Bacteria(100);Firmicutes(100);Firmicutes_unclassified(100);Firmicutes_unclassified(100);Firmicutes_unclassified(100);Firmicutes_unclassified(100);
Otu0518	4	6.84392e-06	Bacteria(100);Firmicutes(100);Firmicutes_unclassified(100);Firmicutes_unclassified(100);Firmicutes_unclassified(100);Firmicutes_unclassified(100);
Otu0545	4	6.84392e-06	Bacteria(100);Firmicutes(100);Firmicutes_unclassified(100);Firmicutes_unclassified(100);Firmicutes_unclassified(100);Firmicutes_unclassified(100);
Otu0551	3	5.13294e-06	Bacteria(100);Firmicutes(100);Firmicutes_unclassified(100);Firmicutes_unclassified(100);Firmicutes_unclassified(100);Firmicutes_unclassified(100);
Otu0555	3	5.13294e-06	Bacteria(100);Firmicutes(100);Firmicutes_unclassified(100);Firmicutes_unclassified(100);Firmicutes_unclassified(100);Firmicutes_unclassified(100);
Otu0576	3	5.13294e-06	Bacteria(100);Firmicutes(100);Firmicutes_unclassified(100);Firmicutes_unclassified(100);Firmicutes_unclassified(100);Firmicutes_unclassified(100);
Otu0632	3	5.13294e-06	Bacteria(100);Firmicutes(100);Firmicutes_unclassified(100);Firmicutes_unclassified(100);Firmicutes_unclassified(100);Firmicutes_unclassified(100);
Otu0644	3	5.13294e-06	Bacteria(100);Firmicutes(100);Firmicutes_unclassified(100);Firmicutes_unclassified(100);Firmicutes_unclassified(100);Firmicutes_unclassified(100);
Otu0653	3	5.13294e-06	Bacteria(100);Firmicutes(100);Firmicutes_unclassified(100);Firmicutes_unclassified(100);Firmicutes_unclassified(100);Firmicutes_unclassified(100);
Otu0683	2	3.42196e-06	Bacteria(100);Firmicutes(100);Firmicutes_unclassified(100);Firmicutes_unclassified(100);Firmicutes_unclassified(100);Firmicutes_unclassified(100);
Otu0694	2	3.42196e-06	Bacteria(100);Firmicutes(100);Firmicutes_unclassified(100);Firmicutes_unclassified(100);Firmicutes_unclassified(100);Firmicutes_unclassified(100);
Otu0698	2	3.42196e-06	Bacteria(100);Firmicutes(100);Firmicutes_unclassified(100);Firmicutes_unclassified(100);Firmicutes_unclassified(100);Firmicutes_unclassified(100);
Otu0711	2	3.42196e-06	Bacteria(100);Firmicutes(100);Firmicutes_unclassified(100);Firmicutes_unclassified(100);Firmicutes_unclassified(100);Firmicutes_unclassified(100);
Otu0718	2	3.42196e-06	Bacteria(100);Firmicutes(100);Firmicutes_unclassified(100);Firmicutes_unclassified(100);Firmicutes_unclassified(100);Firmicutes_unclassified(100);
Otu0723	2	3.42196e-06	Bacteria(100);Firmicutes(100);Firmicutes_unclassified(100);Firmicutes_unclassified(100);Firmicutes_unclassified(100);Firmicutes_unclassified(100);
Otu0724	2	3.42196e-06	Bacteria(100);Firmicutes(100);Firmicutes_unclassified(100);Firmicutes_unclassified(100);Firmicutes_unclassified(100);Firmicutes_unclassified(100);
Otu0727	2	3.42196e-06	Bacteria(100);Firmicutes(100);Firmicutes_unclassified(100);Firmicutes_unclassified(100);Firmicutes_unclassified(100);Firmicutes_unclassified(100);
Otu0735	2	3.42196e-06	Bacteria(100);Firmicutes(100);Firmicutes_unclassified(100);Firmicutes_unclassified(100);Firmicutes_unclassified(100);Firmicutes_unclassified(100);
Otu0747	2	3.42196e-06	Bacteria(100);Firmicutes(100);Firmicutes_unclassified(100);Firmicutes_unclassified(100);Firmicutes_unclassified(100);Firmicutes_unclassified(100);
Otu0754	2	3.42196e-06	Bacteria(100);Firmicutes(100);Firmicutes_unclassified(100);Firmicutes_unclassified(100);Firmicutes_unclassified(100);Firmicutes_unclassified(100);
Otu0759	2	3.42196e-06	Bacteria(100);Firmicutes(100);Firmicutes_unclassified(100);Firmicutes_unclassified(100);Firmicutes_unclassified(100);Firmicutes_unclassified(100);
Otu0769	2	3.42196e-06	Bacteria(100);Firmicutes(100);Firmicutes_unclassified(100);Firmicutes_unclassified(100);Firmicutes_unclassified(100);Firmicutes_unclassified(100);
Otu0778	2	3.42196e-06	Bacteria(100);Firmicutes(100);Firmicutes_unclassified(100);Firmicutes_unclassified(100);Firmicutes_unclassified(100);Firmicutes_unclassified(100);
Otu0785	2	3.42196e-06	Bacteria(100);Firmicutes(100);Firmicutes_unclassified(100);Firmicutes_unclassified(100);Firmicutes_unclassified(100);Firmicutes_unclassified(100);
Otu0795	2	3.42196e-06	Bacteria(100);Firmicutes(100);Firmicutes_unclassified(100);Firmicutes_unclassified(100);Firmicutes_unclassified(100);Firmicutes_unclassified(100);
Otu0798	2	3.42196e-06	Bacteria(100);Firmicutes(100);Firmicutes_unclassified(100);Firmicutes_unclassified(100);Firmicutes_unclassified(100);Firmicutes_unclassified(100);
Otu0802	2	3.42196e-06	Bacteria(100);Firmicutes(100);Firmicutes_unclassified(100);Firmicutes_unclassified(100);Firmicutes_unclassified(100);Firmicutes_unclassified(100);
Otu0804	2	3.42196e-06	Bacteria(100);Firmicutes(100);Firmicutes_unclassified(100);Firmicutes_unclassified(100);Firmicutes_unclassified(100);Firmicutes_unclassified(100);
Otu0809	2	3.42196e-06	Bacteria(100);Firmicutes(100);Firmicutes_unclassified(100);Firmicutes_unclassified(100);Firmicutes_unclassified(100);Firmicutes_unclassified(100);
Otu0810	2	3.42196e-06	Bacteria(100);Firmicutes(100);Firmicutes_unclassified(100);Firmicutes_unclassified(100);Firmicutes_unclassified(100);Firmicutes_unclassified(100);
Otu0813	2	3.42196e-06	Bacteria(100);Firmicutes(100);Firmicutes_unclassified(100);Firmicutes_unclassified(100);Firmicutes_unclassified(100);Firmicutes_unclassified(100);
Otu0826	2	3.42196e-06	Bacteria(100);Firmicutes(100);Firmicutes_unclassified(100);Firmicutes_unclassified(100);Firmicutes_unclassified(100);Firmicutes_unclassified(100);
Otu0839	2	3.42196e-06	Bacteria(100);Firmicutes(100);Firmicutes_unclassified(100);Firmicutes_unclassified(100);Firmicutes_unclassified(100);Firmicutes_unclassified(100);
Otu0843	2	3.42196e-06	Bacteria(100);Firmicutes(100);Firmicutes_unclassified(100);Firmicutes_unclassified(100);Firmicutes_unclassified(100);Firmicutes_unclassified(100);
Otu0845	2	3.42196e-06	Bacteria(100);Firmicutes(100);Firmicutes_unclassified(100);Firmicutes_unclassified(100);Firmicutes_unclassified(100);Firmicutes_unclassified(100);
Otu0852	2	3.42196e-06	Bacteria(100);Firmicutes(100);Firmicutes_unclassified(100);Firmicutes_unclassified(100);Firmicutes_unclassified(100);Firmicutes_unclassified(100);
Otu0869	2	3.42196e-06	Bacteria(100);Firmicutes(100);Firmicutes_unclassified(100);Firmicutes_unclassified(100);Firmicutes_unclassified(100);Firmicutes_unclassified(100);
Otu0346	10	1.71098e-05	Bacteria(100);Firmicutes(100);Firmicutes_unclassified(61);Firmicutes_unclassified(61);Firmicutes_unclassified(61);Firmicutes_unclassified(61);
Otu0360	8	1.36878e-05	Bacteria(100);Firmicutes(100);Firmicutes_unclassified(63);Firmicutes_unclassified(63);Firmicutes_unclassified(63);Firmicutes_unclassified(63);
Otu0324	11	1.88208e-05	Bacteria(100);Firmicutes(100);Firmicutes_unclassified(64);Firmicutes_unclassified(64);Firmicutes_unclassified(64);Firmicutes_unclassified(64);
Otu0550	3	5.13294e-06	Bacteria(100);Firmicutes(100);Firmicutes_unclassified(67);Firmicutes_unclassified(67);Firmicutes_unclassified(67);Firmicutes_unclassified(67);
Otu0631	3	5.13294e-06	Bacteria(100);Firmicutes(100);Firmicutes_unclassified(67);Firmicutes_unclassified(67);Firmicutes_unclassified(67);Firmicutes_unclassified(67);
Otu0635	3	5.13294e-06	Bacteria(100);Firmicutes(100);Firmicutes_unclassified(67);Firmicutes_unclassified(67);Firmicutes_unclassified(67);Firmicutes_unclassified(67);
Otu0642	3	5.13294e-06	Bacteria(100);Firmicutes(100);Firmicutes_unclassified(67);Firmicutes_unclassified(67);Firmicutes_unclassified(67);Firmicutes_unclassified(67);
Otu0643	3	5.13294e-06	Bacteria(100);Firmicutes(100);Firmicutes_unclassified(67);Firmicutes_unclassified(67);Firmicutes_unclassified(67);Firmicutes_unclassified(67);
Otu0658	3	5.13294e-06	Bacteria(100);Firmicutes(100);Firmicutes_unclassified(67);Firmicutes_unclassified(67);Firmicutes_unclassified(67);Firmicutes_unclassified(67);
Otu0335	10	1.71098e-05	Bacteria(100);Firmicutes(100);Firmicutes_unclassified(70);Firmicutes_unclassified(70);Firmicutes_unclassified(70);Firmicutes_unclassified(70);
Otu0290	14	2.39537e-05	Bacteria(100);Firmicutes(100);Firmicutes_unclassified(72);Firmicutes_unclassified(72);Firmicutes_unclassified(72);Firmicutes_unclassified(72);
Otu0310	12	2.05318e-05	Bacteria(100);Firmicutes(100);Firmicutes_unclassified(75);Firmicutes_unclassified(75);Firmicutes_unclassified(75);Firmicutes_unclassified(75);
Otu0497	4	6.84392e-06	Bacteria(100);Firmicutes(100);Firmicutes_unclassified(75);Firmicutes_unclassified(75);Firmicutes_unclassified(75);Firmicutes_unclassified(75);
Otu0339	10	1.71098e-05	Bacteria(100);Firmicutes(100);Firmicutes_unclassified(80);Firmicutes_unclassified(80);Firmicutes_unclassified(80);Firmicutes_unclassified(80);
Otu0460	5	8.55491e-06	Bacteria(100);Firmicutes(100);Firmicutes_unclassified(80);Firmicutes_unclassified(80);Firmicutes_unclassified(80);Firmicutes_unclassified(80);
Otu0221	23	3.93526e-05	Bacteria(100);Firmicutes(100);Firmicutes_unclassified(83);Firmicutes_unclassified(83);Firmicutes_unclassified(83);Firmicutes_unclassified(83);
Otu0391	7	1.19769e-05	Bacteria(100);Firmicutes(100);Firmicutes_unclassified(86);Firmicutes_unclassified(86);Firmicutes_unclassified(86);Firmicutes_unclassified(86);
Otu0379	8	1.36878e-05	Bacteria(100);Firmicutes(100);Firmicutes_unclassified(88);Firmicutes_unclassified(88);Firmicutes_unclassified(88);Firmicutes_unclassified(88);
Otu0294	14	2.39537e-05	Bacteria(100);Firmicutes(100);Firmicutes_unclassified(93);Firmicutes_unclassified(93);Firmicutes_unclassified(93);Firmicutes_unclassified(93);
Otu0092	94	0.000160832	Bacteria(100);Firmicutes(100);Negativicutes(100);Veillonellales-Selenomonadales(100);Sporomusaceae(100);uncultured(100);
Otu0132	53	9.0682e-05	Bacteria(100);Firmicutes(100);Negativicutes(100);Veillonellales-Selenomonadales(100);Sporomusaceae(100);uncultured(100);
Otu0204	26	4.44855e-05	Bacteria(100);Firmicutes(100);Negativicutes(100);Veillonellales-Selenomonadales(100);Veillonellaceae(100);Veillonella(100);
Otu0744	2	3.42196e-06	Bacteria(100);Firmicutes(100);Negativicutes(100);Veillonellales-Selenomonadales(100);Veillonellales-Selenomonadales_unclassified(100);Veillonellales-Selenomonadales_unclassified(100);
Otu0255	18	3.07977e-05	Bacteria(100);Firmicutes(100);Thermoanaerobacteria(100);Thermoanaerobacterales(100);Family_III(100);Thermoanaerobacterium(100);
Otu0174	34	5.81734e-05	Bacteria(100);Firmicutes(100);Thermoanaerobacteria(100);Thermoanaerobacterales(100);SRB2(100);SRB2_ge(100);
Otu0439	5	8.55491e-06	Bacteria(100);Firmicutes(61);Firmicutes_unclassified(61);Firmicutes_unclassified(61);Firmicutes_unclassified(61);Firmicutes_unclassified(61);
Otu0350	9	1.53988e-05	Bacteria(100);Firmicutes(67);Dethiobacteria(67);Dethiobacterales(67);Dethiobacteraceae(67);Dethiobacter(67);
Otu0312	12	2.05318e-05	Bacteria(100);Firmicutes(92);Dethiobacteria(92);Dethiobacterales(92);Dethiobacteraceae(92);Dethiobacter(92);
Otu0286	14	2.39537e-05	Bacteria(100);Firmicutes(93);Dethiobacteria(72);Dethiobacterales(72);Dethiobacteraceae(72);Dethiobacter(72);
Otu0301	13	2.22428e-05	Bacteria(100);Firmicutes(93);Firmicutes_unclassified(85);Firmicutes_unclassified(85);Firmicutes_unclassified(85);Firmicutes_unclassified(85);
Otu0138	50	8.55491e-05	Bacteria(100);Fusobacteriota(100);Fusobacteriia(100);Fusobacteriales(100);Fusobacteriaceae(100);Fusobacterium(100);
Otu0208	26	4.44855e-05	Bacteria(100);Fusobacteriota(100);Fusobacteriia(100);Fusobacteriales(100);Fusobacteriaceae(100);Fusobacterium(89);
Otu0282	15	2.56647e-05	Bacteria(100);Fusobacteriota(100);Fusobacteriia(100);Fusobacteriales(100);Leptotrichiaceae(100);Leptotrichia(100);
Otu0271	16	2.73757e-05	Bacteria(100);Fusobacteriota(100);Fusobacteriia(100);Fusobacteriales(100);Leptotrichiaceae(100);Leptotrichiaceae_unclassified(100);
Otu0126	58	9.92369e-05	Bacteria(100);Gemmatimonadota(100);Gemmatimonadetes(100);Gemmatimonadales(100);Gemmatimonadaceae(100);Gemmatimonas(97);
Otu0284	15	2.56647e-05	Bacteria(100);Gemmatimonadota(100);Gemmatimonadetes(100);Gemmatimonadales(100);Gemmatimonadaceae(100);uncultured(100);
Otu0122	60	0.000102659	Bacteria(100);Nitrospirota(100);Thermodesulfovibrionia(100);uncultured(100);uncultured_fa(100);uncultured_ge(100);
Otu0226	23	3.93526e-05	Bacteria(100);Nitrospirota(100);Thermodesulfovibrionia(100);uncultured(100);uncultured_fa(100);uncultured_ge(100);
Otu0532	4	6.84392e-06	Bacteria(100);Planctomycetota(100);Phycisphaerae(100);Phycisphaerales(100);Phycisphaeraceae(100);SM1A02(100);
Otu0190	30	5.13294e-05	Bacteria(100);Planctomycetota(100);Planctomycetes(100);Gemmatales(100);Gemmataceae(100);Fimbriiglobus(100);
Otu0546	4	6.84392e-06	Bacteria(100);Planctomycetota(100);Planctomycetes(100);Pirellulales(100);Pirellulaceae(100);Blastopirellula(100);
Otu0292	14	2.39537e-05	Bacteria(100);Planctomycetota(100);Planctomycetes(100);Pirellulales(100);Pirellulaceae(100);uncultured(100);
Otu0035	407	0.000696369	Bacteria(100);Proteobacteria(100);Alphaproteobacteria(100);Acetobacterales(100);Acetobacteraceae(100);Roseomonas(100);
Otu0581	3	5.13294e-06	Bacteria(100);Proteobacteria(100);Alphaproteobacteria(100);Acetobacterales(100);Acetobacteraceae(100);Roseomonas(100);
Otu0135	52	8.8971e-05	Bacteria(100);Proteobacteria(100);Alphaproteobacteria(100);Alphaproteobacteria_unclassified(100);Alphaproteobacteria_unclassified(100);Alphaproteobacteria_unclassified(100);
Otu0169	35	5.98843e-05	Bacteria(100);Proteobacteria(100);Alphaproteobacteria(100);Alphaproteobacteria_unclassified(100);Alphaproteobacteria_unclassified(100);Alphaproteobacteria_unclassified(100);
Otu0241	20	3.42196e-05	Bacteria(100);Proteobacteria(100);Alphaproteobacteria(100);Alphaproteobacteria_unclassified(100);Alphaproteobacteria_unclassified(100);Alphaproteobacteria_unclassified(100);
Otu0270	16	2.73757e-05	Bacteria(100);Proteobacteria(100);Alphaproteobacteria(100);Alphaproteobacteria_unclassified(100);Alphaproteobacteria_unclassified(100);Alphaproteobacteria_unclassified(100);
Otu0328	11	1.88208e-05	Bacteria(100);Proteobacteria(100);Alphaproteobacteria(100);Alphaproteobacteria_unclassified(100);Alphaproteobacteria_unclassified(100);Alphaproteobacteria_unclassified(100);
Otu0475	5	8.55491e-06	Bacteria(100);Proteobacteria(100);Alphaproteobacteria(100);Alphaproteobacteria_unclassified(100);Alphaproteobacteria_unclassified(100);Alphaproteobacteria_unclassified(100);
Otu0521	4	6.84392e-06	Bacteria(100);Proteobacteria(100);Alphaproteobacteria(100);Alphaproteobacteria_unclassified(100);Alphaproteobacteria_unclassified(100);Alphaproteobacteria_unclassified(100);
Otu0529	4	6.84392e-06	Bacteria(100);Proteobacteria(100);Alphaproteobacteria(100);Alphaproteobacteria_unclassified(100);Alphaproteobacteria_unclassified(100);Alphaproteobacteria_unclassified(100);
Otu0530	4	6.84392e-06	Bacteria(100);Proteobacteria(100);Alphaproteobacteria(100);Alphaproteobacteria_unclassified(100);Alphaproteobacteria_unclassified(100);Alphaproteobacteria_unclassified(100);
Otu0543	4	6.84392e-06	Bacteria(100);Proteobacteria(100);Alphaproteobacteria(100);Alphaproteobacteria_unclassified(100);Alphaproteobacteria_unclassified(100);Alphaproteobacteria_unclassified(100);
Otu0558	3	5.13294e-06	Bacteria(100);Proteobacteria(100);Alphaproteobacteria(100);Alphaproteobacteria_unclassified(100);Alphaproteobacteria_unclassified(100);Alphaproteobacteria_unclassified(100);
Otu0584	3	5.13294e-06	Bacteria(100);Proteobacteria(100);Alphaproteobacteria(100);Alphaproteobacteria_unclassified(100);Alphaproteobacteria_unclassified(100);Alphaproteobacteria_unclassified(100);
Otu0611	3	5.13294e-06	Bacteria(100);Proteobacteria(100);Alphaproteobacteria(100);Alphaproteobacteria_unclassified(100);Alphaproteobacteria_unclassified(100);Alphaproteobacteria_unclassified(100);
Otu0615	3	5.13294e-06	Bacteria(100);Proteobacteria(100);Alphaproteobacteria(100);Alphaproteobacteria_unclassified(100);Alphaproteobacteria_unclassified(100);Alphaproteobacteria_unclassified(100);
Otu0622	3	5.13294e-06	Bacteria(100);Proteobacteria(100);Alphaproteobacteria(100);Alphaproteobacteria_unclassified(100);Alphaproteobacteria_unclassified(100);Alphaproteobacteria_unclassified(100);
Otu0652	3	5.13294e-06	Bacteria(100);Proteobacteria(100);Alphaproteobacteria(100);Alphaproteobacteria_unclassified(100);Alphaproteobacteria_unclassified(100);Alphaproteobacteria_unclassified(100);
Otu0680	2	3.42196e-06	Bacteria(100);Proteobacteria(100);Alphaproteobacteria(100);Alphaproteobacteria_unclassified(100);Alphaproteobacteria_unclassified(100);Alphaproteobacteria_unclassified(100);
Otu0684	2	3.42196e-06	Bacteria(100);Proteobacteria(100);Alphaproteobacteria(100);Alphaproteobacteria_unclassified(100);Alphaproteobacteria_unclassified(100);Alphaproteobacteria_unclassified(100);
Otu0702	2	3.42196e-06	Bacteria(100);Proteobacteria(100);Alphaproteobacteria(100);Alphaproteobacteria_unclassified(100);Alphaproteobacteria_unclassified(100);Alphaproteobacteria_unclassified(100);
Otu0706	2	3.42196e-06	Bacteria(100);Proteobacteria(100);Alphaproteobacteria(100);Alphaproteobacteria_unclassified(100);Alphaproteobacteria_unclassified(100);Alphaproteobacteria_unclassified(100);
Otu0710	2	3.42196e-06	Bacteria(100);Proteobacteria(100);Alphaproteobacteria(100);Alphaproteobacteria_unclassified(100);Alphaproteobacteria_unclassified(100);Alphaproteobacteria_unclassified(100);
Otu0730	2	3.42196e-06	Bacteria(100);Proteobacteria(100);Alphaproteobacteria(100);Alphaproteobacteria_unclassified(100);Alphaproteobacteria_unclassified(100);Alphaproteobacteria_unclassified(100);
Otu0740	2	3.42196e-06	Bacteria(100);Proteobacteria(100);Alphaproteobacteria(100);Alphaproteobacteria_unclassified(100);Alphaproteobacteria_unclassified(100);Alphaproteobacteria_unclassified(100);
Otu0743	2	3.42196e-06	Bacteria(100);Proteobacteria(100);Alphaproteobacteria(100);Alphaproteobacteria_unclassified(100);Alphaproteobacteria_unclassified(100);Alphaproteobacteria_unclassified(100);
Otu0750	2	3.42196e-06	Bacteria(100);Proteobacteria(100);Alphaproteobacteria(100);Alphaproteobacteria_unclassified(100);Alphaproteobacteria_unclassified(100);Alphaproteobacteria_unclassified(100);
Otu0771	2	3.42196e-06	Bacteria(100);Proteobacteria(100);Alphaproteobacteria(100);Alphaproteobacteria_unclassified(100);Alphaproteobacteria_unclassified(100);Alphaproteobacteria_unclassified(100);
Otu0776	2	3.42196e-06	Bacteria(100);Proteobacteria(100);Alphaproteobacteria(100);Alphaproteobacteria_unclassified(100);Alphaproteobacteria_unclassified(100);Alphaproteobacteria_unclassified(100);
Otu0787	2	3.42196e-06	Bacteria(100);Proteobacteria(100);Alphaproteobacteria(100);Alphaproteobacteria_unclassified(100);Alphaproteobacteria_unclassified(100);Alphaproteobacteria_unclassified(100);
Otu0789	2	3.42196e-06	Bacteria(100);Proteobacteria(100);Alphaproteobacteria(100);Alphaproteobacteria_unclassified(100);Alphaproteobacteria_unclassified(100);Alphaproteobacteria_unclassified(100);
Otu0790	2	3.42196e-06	Bacteria(100);Proteobacteria(100);Alphaproteobacteria(100);Alphaproteobacteria_unclassified(100);Alphaproteobacteria_unclassified(100);Alphaproteobacteria_unclassified(100);
Otu0793	2	3.42196e-06	Bacteria(100);Proteobacteria(100);Alphaproteobacteria(100);Alphaproteobacteria_unclassified(100);Alphaproteobacteria_unclassified(100);Alphaproteobacteria_unclassified(100);
Otu0796	2	3.42196e-06	Bacteria(100);Proteobacteria(100);Alphaproteobacteria(100);Alphaproteobacteria_unclassified(100);Alphaproteobacteria_unclassified(100);Alphaproteobacteria_unclassified(100);
Otu0803	2	3.42196e-06	Bacteria(100);Proteobacteria(100);Alphaproteobacteria(100);Alphaproteobacteria_unclassified(100);Alphaproteobacteria_unclassified(100);Alphaproteobacteria_unclassified(100);
Otu0805	2	3.42196e-06	Bacteria(100);Proteobacteria(100);Alphaproteobacteria(100);Alphaproteobacteria_unclassified(100);Alphaproteobacteria_unclassified(100);Alphaproteobacteria_unclassified(100);
Otu0817	2	3.42196e-06	Bacteria(100);Proteobacteria(100);Alphaproteobacteria(100);Alphaproteobacteria_unclassified(100);Alphaproteobacteria_unclassified(100);Alphaproteobacteria_unclassified(100);
Otu0818	2	3.42196e-06	Bacteria(100);Proteobacteria(100);Alphaproteobacteria(100);Alphaproteobacteria_unclassified(100);Alphaproteobacteria_unclassified(100);Alphaproteobacteria_unclassified(100);
Otu0820	2	3.42196e-06	Bacteria(100);Proteobacteria(100);Alphaproteobacteria(100);Alphaproteobacteria_unclassified(100);Alphaproteobacteria_unclassified(100);Alphaproteobacteria_unclassified(100);
Otu0821	2	3.42196e-06	Bacteria(100);Proteobacteria(100);Alphaproteobacteria(100);Alphaproteobacteria_unclassified(100);Alphaproteobacteria_unclassified(100);Alphaproteobacteria_unclassified(100);
Otu0848	2	3.42196e-06	Bacteria(100);Proteobacteria(100);Alphaproteobacteria(100);Alphaproteobacteria_unclassified(100);Alphaproteobacteria_unclassified(100);Alphaproteobacteria_unclassified(100);
Otu0849	2	3.42196e-06	Bacteria(100);Proteobacteria(100);Alphaproteobacteria(100);Alphaproteobacteria_unclassified(100);Alphaproteobacteria_unclassified(100);Alphaproteobacteria_unclassified(100);
Otu0854	2	3.42196e-06	Bacteria(100);Proteobacteria(100);Alphaproteobacteria(100);Alphaproteobacteria_unclassified(100);Alphaproteobacteria_unclassified(100);Alphaproteobacteria_unclassified(100);
Otu0309	12	2.05318e-05	Bacteria(100);Proteobacteria(100);Alphaproteobacteria(100);Alphaproteobacteria_unclassified(59);Alphaproteobacteria_unclassified(59);Alphaproteobacteria_unclassified(59);
Otu0448	5	8.55491e-06	Bacteria(100);Proteobacteria(100);Alphaproteobacteria(100);Alphaproteobacteria_unclassified(61);Alphaproteobacteria_unclassified(61);Alphaproteobacteria_unclassified(61);
Otu0559	3	5.13294e-06	Bacteria(100);Proteobacteria(100);Alphaproteobacteria(100);Alphaproteobacteria_unclassified(67);Alphaproteobacteria_unclassified(67);Alphaproteobacteria_unclassified(67);
Otu0588	3	5.13294e-06	Bacteria(100);Proteobacteria(100);Alphaproteobacteria(100);Alphaproteobacteria_unclassified(67);Alphaproteobacteria_unclassified(67);Alphaproteobacteria_unclassified(67);
Otu0630	3	5.13294e-06	Bacteria(100);Proteobacteria(100);Alphaproteobacteria(100);Alphaproteobacteria_unclassified(67);Alphaproteobacteria_unclassified(67);Alphaproteobacteria_unclassified(67);
Otu0489	4	6.84392e-06	Bacteria(100);Proteobacteria(100);Alphaproteobacteria(100);Alphaproteobacteria_unclassified(75);Alphaproteobacteria_unclassified(75);Alphaproteobacteria_unclassified(75);
Otu0516	4	6.84392e-06	Bacteria(100);Proteobacteria(100);Alphaproteobacteria(100);Alphaproteobacteria_unclassified(75);Alphaproteobacteria_unclassified(75);Alphaproteobacteria_unclassified(75);
Otu0525	4	6.84392e-06	Bacteria(100);Proteobacteria(100);Alphaproteobacteria(100);Alphaproteobacteria_unclassified(75);Alphaproteobacteria_unclassified(75);Alphaproteobacteria_unclassified(75);
Otu0533	4	6.84392e-06	Bacteria(100);Proteobacteria(100);Alphaproteobacteria(100);Alphaproteobacteria_unclassified(75);Alphaproteobacteria_unclassified(75);Alphaproteobacteria_unclassified(75);
Otu0337	10	1.71098e-05	Bacteria(100);Proteobacteria(100);Alphaproteobacteria(100);Alphaproteobacteria_unclassified(80);Alphaproteobacteria_unclassified(80);Alphaproteobacteria_unclassified(80);
Otu0457	5	8.55491e-06	Bacteria(100);Proteobacteria(100);Alphaproteobacteria(100);Alphaproteobacteria_unclassified(80);Alphaproteobacteria_unclassified(80);Alphaproteobacteria_unclassified(80);
Otu0327	11	1.88208e-05	Bacteria(100);Proteobacteria(100);Alphaproteobacteria(100);Alphaproteobacteria_unclassified(91);Alphaproteobacteria_unclassified(91);Alphaproteobacteria_unclassified(91);
Otu0151	43	7.35722e-05	Bacteria(100);Proteobacteria(100);Alphaproteobacteria(100);Alphaproteobacteria_unclassified(94);Alphaproteobacteria_unclassified(94);Alphaproteobacteria_unclassified(94);
Otu0248	19	3.25086e-05	Bacteria(100);Proteobacteria(100);Alphaproteobacteria(100);Alphaproteobacteria_unclassified(95);Alphaproteobacteria_unclassified(95);Alphaproteobacteria_unclassified(95);
Otu0080	119	0.000203607	Bacteria(100);Proteobacteria(100);Alphaproteobacteria(100);Azospirillales(100);Azospirillaceae(100);Niveispirillum(100);
Otu0322	12	2.05318e-05	Bacteria(100);Proteobacteria(100);Alphaproteobacteria(100);Azospirillales(100);Azospirillaceae(100);Skermanella(100);
Otu0002	43873	0.0750659	Bacteria(100);Proteobacteria(100);Alphaproteobacteria(100);Caulobacterales(100);Caulobacteraceae(100);Brevundimonas(100);
Otu0071	133	0.00022756	Bacteria(100);Proteobacteria(100);Alphaproteobacteria(100);Caulobacterales(100);Caulobacteraceae(100);Brevundimonas(100);
Otu0259	18	3.07977e-05	Bacteria(100);Proteobacteria(100);Alphaproteobacteria(100);Caulobacterales(100);Caulobacteraceae(100);Brevundimonas(100);
Otu0437	5	8.55491e-06	Bacteria(100);Proteobacteria(100);Alphaproteobacteria(100);Caulobacterales(100);Caulobacteraceae(100);Brevundimonas(100);
Otu0520	4	6.84392e-06	Bacteria(100);Proteobacteria(100);Alphaproteobacteria(100);Caulobacterales(100);Caulobacteraceae(100);Brevundimonas(100);
Otu0557	3	5.13294e-06	Bacteria(100);Proteobacteria(100);Alphaproteobacteria(100);Caulobacterales(100);Caulobacteraceae(100);Brevundimonas(100);
Otu0565	3	5.13294e-06	Bacteria(100);Proteobacteria(100);Alphaproteobacteria(100);Caulobacterales(100);Caulobacteraceae(100);Brevundimonas(100);
Otu0656	3	5.13294e-06	Bacteria(100);Proteobacteria(100);Alphaproteobacteria(100);Caulobacterales(100);Caulobacteraceae(100);Brevundimonas(100);
Otu0671	2	3.42196e-06	Bacteria(100);Proteobacteria(100);Alphaproteobacteria(100);Caulobacterales(100);Caulobacteraceae(100);Brevundimonas(100);
Otu0701	2	3.42196e-06	Bacteria(100);Proteobacteria(100);Alphaproteobacteria(100);Caulobacterales(100);Caulobacteraceae(100);Brevundimonas(100);
Otu0386	7	1.19769e-05	Bacteria(100);Proteobacteria(100);Alphaproteobacteria(100);Caulobacterales(100);Caulobacteraceae(100);Brevundimonas(58);
Otu0399	7	1.19769e-05	Bacteria(100);Proteobacteria(100);Alphaproteobacteria(100);Caulobacterales(100);Caulobacteraceae(100);Brevundimonas(72);
Otu0400	7	1.19769e-05	Bacteria(100);Proteobacteria(100);Alphaproteobacteria(100);Caulobacterales(100);Caulobacteraceae(100);Brevundimonas(72);
Otu0321	12	2.05318e-05	Bacteria(100);Proteobacteria(100);Alphaproteobacteria(100);Caulobacterales(100);Caulobacteraceae(100);Brevundimonas(75);
Otu0365	8	1.36878e-05	Bacteria(100);Proteobacteria(100);Alphaproteobacteria(100);Caulobacterales(100);Caulobacteraceae(100);Brevundimonas(75);
Otu0515	4	6.84392e-06	Bacteria(100);Proteobacteria(100);Alphaproteobacteria(100);Caulobacterales(100);Caulobacteraceae(100);Brevundimonas(75);
Otu0238	21	3.59306e-05	Bacteria(100);Proteobacteria(100);Alphaproteobacteria(100);Caulobacterales(100);Caulobacteraceae(100);Brevundimonas(77);
Otu0033	442	0.000756254	Bacteria(100);Proteobacteria(100);Alphaproteobacteria(100);Caulobacterales(100);Caulobacteraceae(100);Caulobacter(100);
Otu0352	9	1.53988e-05	Bacteria(100);Proteobacteria(100);Alphaproteobacteria(100);Caulobacterales(100);Caulobacteraceae(100);Caulobacter(100);
Otu0767	2	3.42196e-06	Bacteria(100);Proteobacteria(100);Alphaproteobacteria(100);Caulobacterales(100);Caulobacteraceae(100);Caulobacteraceae_ge(100);
Otu0019	1502	0.00256989	Bacteria(100);Proteobacteria(100);Alphaproteobacteria(100);Caulobacterales(100);Caulobacteraceae(100);Caulobacteraceae_unclassified(100);
Otu0296	13	2.22428e-05	Bacteria(100);Proteobacteria(100);Alphaproteobacteria(100);Caulobacterales(100);Caulobacteraceae(100);Caulobacteraceae_unclassified(100);
Otu0340	10	1.71098e-05	Bacteria(100);Proteobacteria(100);Alphaproteobacteria(100);Caulobacterales(100);Caulobacteraceae(100);Caulobacteraceae_unclassified(100);
Otu0377	8	1.36878e-05	Bacteria(100);Proteobacteria(100);Alphaproteobacteria(100);Caulobacterales(100);Caulobacteraceae(100);Caulobacteraceae_unclassified(100);
Otu0447	5	8.55491e-06	Bacteria(100);Proteobacteria(100);Alphaproteobacteria(100);Caulobacterales(100);Caulobacteraceae(100);Caulobacteraceae_unclassified(100);
Otu0451	5	8.55491e-06	Bacteria(100);Proteobacteria(100);Alphaproteobacteria(100);Caulobacterales(100);Caulobacteraceae(100);Caulobacteraceae_unclassified(100);
Otu0495	4	6.84392e-06	Bacteria(100);Proteobacteria(100);Alphaproteobacteria(100);Caulobacterales(100);Caulobacteraceae(100);Caulobacteraceae_unclassified(100);
Otu0507	4	6.84392e-06	Bacteria(100);Proteobacteria(100);Alphaproteobacteria(100);Caulobacterales(100);Caulobacteraceae(100);Caulobacteraceae_unclassified(100);
Otu0510	4	6.84392e-06	Bacteria(100);Proteobacteria(100);Alphaproteobacteria(100);Caulobacterales(100);Caulobacteraceae(100);Caulobacteraceae_unclassified(100);
Otu0528	4	6.84392e-06	Bacteria(100);Proteobacteria(100);Alphaproteobacteria(100);Caulobacterales(100);Caulobacteraceae(100);Caulobacteraceae_unclassified(100);
Otu0567	3	5.13294e-06	Bacteria(100);Proteobacteria(100);Alphaproteobacteria(100);Caulobacterales(100);Caulobacteraceae(100);Caulobacteraceae_unclassified(100);
Otu0593	3	5.13294e-06	Bacteria(100);Proteobacteria(100);Alphaproteobacteria(100);Caulobacterales(100);Caulobacteraceae(100);Caulobacteraceae_unclassified(100);
Otu0625	3	5.13294e-06	Bacteria(100);Proteobacteria(100);Alphaproteobacteria(100);Caulobacterales(100);Caulobacteraceae(100);Caulobacteraceae_unclassified(100);
Otu0646	3	5.13294e-06	Bacteria(100);Proteobacteria(100);Alphaproteobacteria(100);Caulobacterales(100);Caulobacteraceae(100);Caulobacteraceae_unclassified(100);
Otu0657	3	5.13294e-06	Bacteria(100);Proteobacteria(100);Alphaproteobacteria(100);Caulobacterales(100);Caulobacteraceae(100);Caulobacteraceae_unclassified(100);
Otu0660	3	5.13294e-06	Bacteria(100);Proteobacteria(100);Alphaproteobacteria(100);Caulobacterales(100);Caulobacteraceae(100);Caulobacteraceae_unclassified(100);
Otu0674	2	3.42196e-06	Bacteria(100);Proteobacteria(100);Alphaproteobacteria(100);Caulobacterales(100);Caulobacteraceae(100);Caulobacteraceae_unclassified(100);
Otu0690	2	3.42196e-06	Bacteria(100);Proteobacteria(100);Alphaproteobacteria(100);Caulobacterales(100);Caulobacteraceae(100);Caulobacteraceae_unclassified(100);
Otu0696	2	3.42196e-06	Bacteria(100);Proteobacteria(100);Alphaproteobacteria(100);Caulobacterales(100);Caulobacteraceae(100);Caulobacteraceae_unclassified(100);
Otu0712	2	3.42196e-06	Bacteria(100);Proteobacteria(100);Alphaproteobacteria(100);Caulobacterales(100);Caulobacteraceae(100);Caulobacteraceae_unclassified(100);
Otu0715	2	3.42196e-06	Bacteria(100);Proteobacteria(100);Alphaproteobacteria(100);Caulobacterales(100);Caulobacteraceae(100);Caulobacteraceae_unclassified(100);
Otu0733	2	3.42196e-06	Bacteria(100);Proteobacteria(100);Alphaproteobacteria(100);Caulobacterales(100);Caulobacteraceae(100);Caulobacteraceae_unclassified(100);
Otu0758	2	3.42196e-06	Bacteria(100);Proteobacteria(100);Alphaproteobacteria(100);Caulobacterales(100);Caulobacteraceae(100);Caulobacteraceae_unclassified(100);
Otu0775	2	3.42196e-06	Bacteria(100);Proteobacteria(100);Alphaproteobacteria(100);Caulobacterales(100);Caulobacteraceae(100);Caulobacteraceae_unclassified(100);
Otu0806	2	3.42196e-06	Bacteria(100);Proteobacteria(100);Alphaproteobacteria(100);Caulobacterales(100);Caulobacteraceae(100);Caulobacteraceae_unclassified(100);
Otu0831	2	3.42196e-06	Bacteria(100);Proteobacteria(100);Alphaproteobacteria(100);Caulobacterales(100);Caulobacteraceae(100);Caulobacteraceae_unclassified(100);
Otu0864	2	3.42196e-06	Bacteria(100);Proteobacteria(100);Alphaproteobacteria(100);Caulobacterales(100);Caulobacteraceae(100);Caulobacteraceae_unclassified(100);
Otu0103	85	0.000145433	Bacteria(100);Proteobacteria(100);Alphaproteobacteria(100);Caulobacterales(100);Caulobacteraceae(100);Caulobacteraceae_unclassified(52);
Otu0278	15	2.56647e-05	Bacteria(100);Proteobacteria(100);Alphaproteobacteria(100);Caulobacterales(100);Caulobacteraceae(100);Caulobacteraceae_unclassified(54);
Otu0344	10	1.71098e-05	Bacteria(100);Proteobacteria(100);Alphaproteobacteria(100);Caulobacterales(100);Caulobacteraceae(100);Caulobacteraceae_unclassified(61);
Otu0313	12	2.05318e-05	Bacteria(100);Proteobacteria(100);Alphaproteobacteria(100);Caulobacterales(100);Caulobacteraceae(100);Caulobacteraceae_unclassified(75);
Otu0172	34	5.81734e-05	Bacteria(100);Proteobacteria(100);Alphaproteobacteria(100);Caulobacterales(100);Caulobacteraceae(100);Caulobacteraceae_unclassified(80);
Otu0089	99	0.000169387	Bacteria(100);Proteobacteria(100);Alphaproteobacteria(100);Caulobacterales(100);Caulobacteraceae(100);Caulobacteraceae_unclassified(98);
Otu0037	344	0.000588577	Bacteria(100);Proteobacteria(100);Alphaproteobacteria(100);Caulobacterales(100);Caulobacteraceae(100);Phenylobacterium(100);
Otu0781	2	3.42196e-06	Bacteria(100);Proteobacteria(100);Alphaproteobacteria(100);Caulobacterales(100);Caulobacteraceae(100);Phenylobacterium(100);
Otu0606	3	5.13294e-06	Bacteria(100);Proteobacteria(100);Alphaproteobacteria(100);Caulobacterales(100);Caulobacteraceae(100);Phenylobacterium(67);
Otu0031	645	0.00110358	Bacteria(100);Proteobacteria(100);Alphaproteobacteria(100);Caulobacterales(100);Caulobacteraceae(100);Phenylobacterium(98);
Otu0243	20	3.42196e-05	Bacteria(100);Proteobacteria(100);Alphaproteobacteria(100);Caulobacterales(100);Caulobacteraceae(100);uncultured(95);
Otu0731	2	3.42196e-06	Bacteria(100);Proteobacteria(100);Alphaproteobacteria(100);Caulobacterales(100);Caulobacterales_unclassified(100);Caulobacterales_unclassified(100);
Otu0034	409	0.000699791	Bacteria(100);Proteobacteria(100);Alphaproteobacteria(100);Caulobacterales(100);Hyphomonadaceae(100);SWB02(100);
Otu0100	86	0.000147144	Bacteria(100);Proteobacteria(100);Alphaproteobacteria(100);Caulobacterales(100);Hyphomonadaceae(100);SWB02(100);
Otu0856	2	3.42196e-06	Bacteria(100);Proteobacteria(100);Alphaproteobacteria(100);Caulobacterales(100);Hyphomonadaceae(100);SWB02(100);
Otu0617	3	5.13294e-06	Bacteria(100);Proteobacteria(100);Alphaproteobacteria(100);Caulobacterales(67);Caulobacteraceae(67);Caulobacteraceae_unclassified(67);
Otu0511	4	6.84392e-06	Bacteria(100);Proteobacteria(100);Alphaproteobacteria(100);Caulobacterales(75);Caulobacteraceae(75);Caulobacteraceae_unclassified(75);
Otu0305	13	2.22428e-05	Bacteria(100);Proteobacteria(100);Alphaproteobacteria(100);Caulobacterales(93);Caulobacteraceae(93);Caulobacteraceae_unclassified(93);
Otu0141	48	8.21271e-05	Bacteria(100);Proteobacteria(100);Alphaproteobacteria(100);Ferrovibrionales(100);Ferrovibrionales_unclassified(100);Ferrovibrionales_unclassified(100);
Otu0354	9	1.53988e-05	Bacteria(100);Proteobacteria(100);Alphaproteobacteria(100);Reyranellales(100);Reyranellaceae(100);Reyranella(100);
Otu0052	205	0.000350751	Bacteria(100);Proteobacteria(100);Alphaproteobacteria(100);Rhizobiales(100);Beijerinckiaceae(100);Bosea(100);
Otu0079	119	0.000203607	Bacteria(100);Proteobacteria(100);Alphaproteobacteria(100);Rhizobiales(100);Devosiaceae(100);Devosia(100);
Otu0140	50	8.55491e-05	Bacteria(100);Proteobacteria(100);Alphaproteobacteria(100);Rhizobiales(100);Devosiaceae(100);Devosia(98);
Otu0128	56	9.58149e-05	Bacteria(100);Proteobacteria(100);Alphaproteobacteria(100);Rhizobiales(100);Hyphomicrobiaceae(100);Hyphomicrobium(99);
Otu0040	334	0.000571468	Bacteria(100);Proteobacteria(100);Alphaproteobacteria(100);Rhizobiales(100);Rhizobiaceae(100);Allorhizobium-Neorhizobium-Pararhizobium-Rhizobium(96);
Otu0579	3	5.13294e-06	Bacteria(100);Proteobacteria(100);Alphaproteobacteria(100);Rhizobiales(100);Rhizobiaceae(100);Rhizobiaceae_unclassified(100);
Otu0792	2	3.42196e-06	Bacteria(100);Proteobacteria(100);Alphaproteobacteria(100);Rhizobiales(100);Rhizobiaceae(100);Rhizobiaceae_unclassified(100);
Otu0110	74	0.000126613	Bacteria(100);Proteobacteria(100);Alphaproteobacteria(100);Rhizobiales(100);Rhizobiaceae(100);Rhizobiaceae_unclassified(99);
Otu0107	77	0.000131746	Bacteria(100);Proteobacteria(100);Alphaproteobacteria(100);Rhizobiales(100);Rhizobiales_Incertae_Sedis(100);Phreatobacter(100);
Otu0762	2	3.42196e-06	Bacteria(100);Proteobacteria(100);Alphaproteobacteria(100);Rhizobiales(100);Rhizobiales_unclassified(100);Rhizobiales_unclassified(100);
Otu0811	2	3.42196e-06	Bacteria(100);Proteobacteria(100);Alphaproteobacteria(100);Rhizobiales(100);Rhizobiales_unclassified(100);Rhizobiales_unclassified(100);
Otu0824	2	3.42196e-06	Bacteria(100);Proteobacteria(100);Alphaproteobacteria(100);Rhizobiales(100);Rhizobiales_unclassified(100);Rhizobiales_unclassified(100);
Otu0119	62	0.000106081	Bacteria(100);Proteobacteria(100);Alphaproteobacteria(100);Rhizobiales(100);Xanthobacteraceae(100);Ancylobacter(100);
Otu0287	14	2.39537e-05	Bacteria(100);Proteobacteria(100);Alphaproteobacteria(100);Rhizobiales(100);Xanthobacteraceae(100);Bradyrhizobium(93);
Otu0025	1124	0.00192314	Bacteria(100);Proteobacteria(100);Alphaproteobacteria(100);Rhizobiales(100);Xanthobacteraceae(100);Pseudorhodoplanes(100);
Otu0670	2	3.42196e-06	Bacteria(100);Proteobacteria(100);Alphaproteobacteria(100);Rhizobiales(100);Xanthobacteraceae(100);Pseudorhodoplanes(100);
Otu0047	245	0.00041919	Bacteria(100);Proteobacteria(100);Alphaproteobacteria(100);Rhizobiales(100);Xanthobacteraceae(100);Rhodoplanes(98);
Otu0095	93	0.000159121	Bacteria(100);Proteobacteria(100);Alphaproteobacteria(100);Rhizobiales(100);Xanthobacteraceae(100);Rhodopseudomonas(100);
Otu0042	309	0.000528693	Bacteria(100);Proteobacteria(100);Alphaproteobacteria(100);Rhizobiales(100);Xanthobacteraceae(100);Xanthobacter(100);
Otu0083	116	0.000198474	Bacteria(100);Proteobacteria(100);Alphaproteobacteria(100);Rhizobiales(100);Xanthobacteraceae(100);Xanthobacter(100);
Otu0819	2	3.42196e-06	Bacteria(100);Proteobacteria(100);Alphaproteobacteria(100);Rhizobiales(100);Xanthobacteraceae(100);Xanthobacteraceae_unclassified(100);
Otu0846	2	3.42196e-06	Bacteria(100);Proteobacteria(100);Alphaproteobacteria(100);Rhizobiales(100);Xanthobacteraceae(100);Xanthobacteraceae_unclassified(100);
Otu0654	3	5.13294e-06	Bacteria(100);Proteobacteria(100);Alphaproteobacteria(100);Rhodobacterales(100);Rhodobacteraceae(100);Rhodobacteraceae_unclassified(100);
Otu0865	2	3.42196e-06	Bacteria(100);Proteobacteria(100);Alphaproteobacteria(100);Rhodobacterales(100);Rhodobacteraceae(100);Rhodobacteraceae_unclassified(100);
Otu0201	28	4.79075e-05	Bacteria(100);Proteobacteria(100);Alphaproteobacteria(100);Rhodobacterales(100);Rhodobacteraceae(100);Rubellimicrobium(97);
Otu0239	20	3.42196e-05	Bacteria(100);Proteobacteria(100);Alphaproteobacteria(100);Rickettsiales(100);Mitochondria(100);Mitochondria_ge(100);
Otu0164	38	6.50173e-05	Bacteria(100);Proteobacteria(100);Alphaproteobacteria(100);Sphingomonadales(100);Sphingomonadaceae(100);Blastomonas(100);
Otu0499	4	6.84392e-06	Bacteria(100);Proteobacteria(100);Alphaproteobacteria(100);Sphingomonadales(100);Sphingomonadaceae(100);Blastomonas(100);
Otu0503	4	6.84392e-06	Bacteria(100);Proteobacteria(100);Alphaproteobacteria(100);Sphingomonadales(100);Sphingomonadaceae(100);Blastomonas(100);
Otu0504	4	6.84392e-06	Bacteria(100);Proteobacteria(100);Alphaproteobacteria(100);Sphingomonadales(100);Sphingomonadaceae(100);Blastomonas(100);
Otu0331	11	1.88208e-05	Bacteria(100);Proteobacteria(100);Alphaproteobacteria(100);Sphingomonadales(100);Sphingomonadaceae(100);Blastomonas(55);
Otu0626	3	5.13294e-06	Bacteria(100);Proteobacteria(100);Alphaproteobacteria(100);Sphingomonadales(100);Sphingomonadaceae(100);Blastomonas(67);
Otu0393	7	1.19769e-05	Bacteria(100);Proteobacteria(100);Alphaproteobacteria(100);Sphingomonadales(100);Sphingomonadaceae(100);Blastomonas(72);
Otu0014	3968	0.00678917	Bacteria(100);Proteobacteria(100);Alphaproteobacteria(100);Sphingomonadales(100);Sphingomonadaceae(100);Blastomonas(89);
Otu0334	10	1.71098e-05	Bacteria(100);Proteobacteria(100);Alphaproteobacteria(100);Sphingomonadales(100);Sphingomonadaceae(100);Blastomonas(90);
Otu0627	3	5.13294e-06	Bacteria(100);Proteobacteria(100);Alphaproteobacteria(100);Sphingomonadales(100);Sphingomonadaceae(100);Erythrobacter(100);
Otu0157	41	7.01502e-05	Bacteria(100);Proteobacteria(100);Alphaproteobacteria(100);Sphingomonadales(100);Sphingomonadaceae(100);Novosphingobium(96);
Otu0022	1353	0.00231496	Bacteria(100);Proteobacteria(100);Alphaproteobacteria(100);Sphingomonadales(100);Sphingomonadaceae(100);Porphyrobacter(100);
Otu0794	2	3.42196e-06	Bacteria(100);Proteobacteria(100);Alphaproteobacteria(100);Sphingomonadales(100);Sphingomonadaceae(100);Porphyrobacter(100);
Otu0368	8	1.36878e-05	Bacteria(100);Proteobacteria(100);Alphaproteobacteria(100);Sphingomonadales(100);Sphingomonadaceae(100);Porphyrobacter(88);
Otu0258	18	3.07977e-05	Bacteria(100);Proteobacteria(100);Alphaproteobacteria(100);Sphingomonadales(100);Sphingomonadaceae(100);Sphingobium(84);
Otu0073	130	0.000222428	Bacteria(100);Proteobacteria(100);Alphaproteobacteria(100);Sphingomonadales(100);Sphingomonadaceae(100);Sphingobium(98);
Otu0013	4110	0.00703213	Bacteria(100);Proteobacteria(100);Alphaproteobacteria(100);Sphingomonadales(100);Sphingomonadaceae(100);Sphingomonadaceae_unclassified(100);
Otu0118	63	0.000107792	Bacteria(100);Proteobacteria(100);Alphaproteobacteria(100);Sphingomonadales(100);Sphingomonadaceae(100);Sphingomonadaceae_unclassified(100);
Otu0252	19	3.25086e-05	Bacteria(100);Proteobacteria(100);Alphaproteobacteria(100);Sphingomonadales(100);Sphingomonadaceae(100);Sphingomonadaceae_unclassified(100);
Otu0348	9	1.53988e-05	Bacteria(100);Proteobacteria(100);Alphaproteobacteria(100);Sphingomonadales(100);Sphingomonadaceae(100);Sphingomonadaceae_unclassified(100);
Otu0359	9	1.53988e-05	Bacteria(100);Proteobacteria(100);Alphaproteobacteria(100);Sphingomonadales(100);Sphingomonadaceae(100);Sphingomonadaceae_unclassified(100);
Otu0382	8	1.36878e-05	Bacteria(100);Proteobacteria(100);Alphaproteobacteria(100);Sphingomonadales(100);Sphingomonadaceae(100);Sphingomonadaceae_unclassified(100);
Otu0396	7	1.19769e-05	Bacteria(100);Proteobacteria(100);Alphaproteobacteria(100);Sphingomonadales(100);Sphingomonadaceae(100);Sphingomonadaceae_unclassified(100);
Otu0401	7	1.19769e-05	Bacteria(100);Proteobacteria(100);Alphaproteobacteria(100);Sphingomonadales(100);Sphingomonadaceae(100);Sphingomonadaceae_unclassified(100);
Otu0407	6	1.02659e-05	Bacteria(100);Proteobacteria(100);Alphaproteobacteria(100);Sphingomonadales(100);Sphingomonadaceae(100);Sphingomonadaceae_unclassified(100);
Otu0466	5	8.55491e-06	Bacteria(100);Proteobacteria(100);Alphaproteobacteria(100);Sphingomonadales(100);Sphingomonadaceae(100);Sphingomonadaceae_unclassified(100);
Otu0474	5	8.55491e-06	Bacteria(100);Proteobacteria(100);Alphaproteobacteria(100);Sphingomonadales(100);Sphingomonadaceae(100);Sphingomonadaceae_unclassified(100);
Otu0483	4	6.84392e-06	Bacteria(100);Proteobacteria(100);Alphaproteobacteria(100);Sphingomonadales(100);Sphingomonadaceae(100);Sphingomonadaceae_unclassified(100);
Otu0513	4	6.84392e-06	Bacteria(100);Proteobacteria(100);Alphaproteobacteria(100);Sphingomonadales(100);Sphingomonadaceae(100);Sphingomonadaceae_unclassified(100);
Otu0556	3	5.13294e-06	Bacteria(100);Proteobacteria(100);Alphaproteobacteria(100);Sphingomonadales(100);Sphingomonadaceae(100);Sphingomonadaceae_unclassified(100);
Otu0571	3	5.13294e-06	Bacteria(100);Proteobacteria(100);Alphaproteobacteria(100);Sphingomonadales(100);Sphingomonadaceae(100);Sphingomonadaceae_unclassified(100);
Otu0580	3	5.13294e-06	Bacteria(100);Proteobacteria(100);Alphaproteobacteria(100);Sphingomonadales(100);Sphingomonadaceae(100);Sphingomonadaceae_unclassified(100);
Otu0586	3	5.13294e-06	Bacteria(100);Proteobacteria(100);Alphaproteobacteria(100);Sphingomonadales(100);Sphingomonadaceae(100);Sphingomonadaceae_unclassified(100);
Otu0591	3	5.13294e-06	Bacteria(100);Proteobacteria(100);Alphaproteobacteria(100);Sphingomonadales(100);Sphingomonadaceae(100);Sphingomonadaceae_unclassified(100);
Otu0592	3	5.13294e-06	Bacteria(100);Proteobacteria(100);Alphaproteobacteria(100);Sphingomonadales(100);Sphingomonadaceae(100);Sphingomonadaceae_unclassified(100);
Otu0636	3	5.13294e-06	Bacteria(100);Proteobacteria(100);Alphaproteobacteria(100);Sphingomonadales(100);Sphingomonadaceae(100);Sphingomonadaceae_unclassified(100);
Otu0665	3	5.13294e-06	Bacteria(100);Proteobacteria(100);Alphaproteobacteria(100);Sphingomonadales(100);Sphingomonadaceae(100);Sphingomonadaceae_unclassified(100);
Otu0699	2	3.42196e-06	Bacteria(100);Proteobacteria(100);Alphaproteobacteria(100);Sphingomonadales(100);Sphingomonadaceae(100);Sphingomonadaceae_unclassified(100);
Otu0703	2	3.42196e-06	Bacteria(100);Proteobacteria(100);Alphaproteobacteria(100);Sphingomonadales(100);Sphingomonadaceae(100);Sphingomonadaceae_unclassified(100);
Otu0736	2	3.42196e-06	Bacteria(100);Proteobacteria(100);Alphaproteobacteria(100);Sphingomonadales(100);Sphingomonadaceae(100);Sphingomonadaceae_unclassified(100);
Otu0748	2	3.42196e-06	Bacteria(100);Proteobacteria(100);Alphaproteobacteria(100);Sphingomonadales(100);Sphingomonadaceae(100);Sphingomonadaceae_unclassified(100);
Otu0761	2	3.42196e-06	Bacteria(100);Proteobacteria(100);Alphaproteobacteria(100);Sphingomonadales(100);Sphingomonadaceae(100);Sphingomonadaceae_unclassified(100);
Otu0774	2	3.42196e-06	Bacteria(100);Proteobacteria(100);Alphaproteobacteria(100);Sphingomonadales(100);Sphingomonadaceae(100);Sphingomonadaceae_unclassified(100);
Otu0815	2	3.42196e-06	Bacteria(100);Proteobacteria(100);Alphaproteobacteria(100);Sphingomonadales(100);Sphingomonadaceae(100);Sphingomonadaceae_unclassified(100);
Otu0837	2	3.42196e-06	Bacteria(100);Proteobacteria(100);Alphaproteobacteria(100);Sphingomonadales(100);Sphingomonadaceae(100);Sphingomonadaceae_unclassified(100);
Otu0847	2	3.42196e-06	Bacteria(100);Proteobacteria(100);Alphaproteobacteria(100);Sphingomonadales(100);Sphingomonadaceae(100);Sphingomonadaceae_unclassified(100);
Otu0866	2	3.42196e-06	Bacteria(100);Proteobacteria(100);Alphaproteobacteria(100);Sphingomonadales(100);Sphingomonadaceae(100);Sphingomonadaceae_unclassified(100);
Otu0476	5	8.55491e-06	Bacteria(100);Proteobacteria(100);Alphaproteobacteria(100);Sphingomonadales(100);Sphingomonadaceae(100);Sphingomonadaceae_unclassified(61);
Otu0373	8	1.36878e-05	Bacteria(100);Proteobacteria(100);Alphaproteobacteria(100);Sphingomonadales(100);Sphingomonadaceae(100);Sphingomonadaceae_unclassified(63);
Otu0640	3	5.13294e-06	Bacteria(100);Proteobacteria(100);Alphaproteobacteria(100);Sphingomonadales(100);Sphingomonadaceae(100);Sphingomonadaceae_unclassified(67);
Otu0651	3	5.13294e-06	Bacteria(100);Proteobacteria(100);Alphaproteobacteria(100);Sphingomonadales(100);Sphingomonadaceae(100);Sphingomonadaceae_unclassified(67);
Otu0260	17	2.90867e-05	Bacteria(100);Proteobacteria(100);Alphaproteobacteria(100);Sphingomonadales(100);Sphingomonadaceae(100);Sphingomonadaceae_unclassified(71);
Otu0131	54	9.2393e-05	Bacteria(100);Proteobacteria(100);Alphaproteobacteria(100);Sphingomonadales(100);Sphingomonadaceae(100);Sphingomonadaceae_unclassified(93);
Otu0254	18	3.07977e-05	Bacteria(100);Proteobacteria(100);Alphaproteobacteria(100);Sphingomonadales(100);Sphingomonadaceae(100);Sphingomonadaceae_unclassified(95);
Otu0177	33	5.64624e-05	Bacteria(100);Proteobacteria(100);Alphaproteobacteria(100);Sphingomonadales(100);Sphingomonadaceae(100);Sphingomonadaceae_unclassified(97);
Otu0041	333	0.000569757	Bacteria(100);Proteobacteria(100);Alphaproteobacteria(100);Sphingomonadales(100);Sphingomonadaceae(100);Sphingomonas(100);
Otu0044	275	0.00047052	Bacteria(100);Proteobacteria(100);Alphaproteobacteria(100);Sphingomonadales(100);Sphingomonadaceae(100);Sphingomonas(100);
Otu0751	2	3.42196e-06	Bacteria(100);Proteobacteria(100);Alphaproteobacteria(100);Sphingomonadales(100);Sphingomonadaceae(100);Sphingomonas(100);
Otu0130	54	9.2393e-05	Bacteria(100);Proteobacteria(100);Alphaproteobacteria(100);Sphingomonadales(100);Sphingomonadaceae(100);Sphingomonas(99);
Otu0010	6650	0.011378	Bacteria(100);Proteobacteria(100);Alphaproteobacteria(100);Sphingomonadales(100);Sphingomonadaceae(100);Sphingopyxis(100);
Otu0210	26	4.44855e-05	Bacteria(100);Proteobacteria(100);Alphaproteobacteria(100);Sphingomonadales(100);Sphingomonadaceae(100);Sphingopyxis(100);
Otu0325	11	1.88208e-05	Bacteria(100);Proteobacteria(100);Alphaproteobacteria(100);Sphingomonadales(100);Sphingomonadaceae(100);Sphingopyxis(100);
Otu0502	4	6.84392e-06	Bacteria(100);Proteobacteria(100);Alphaproteobacteria(100);Sphingomonadales(100);Sphingomonadaceae(100);Sphingopyxis(100);
Otu0519	4	6.84392e-06	Bacteria(100);Proteobacteria(100);Alphaproteobacteria(100);Sphingomonadales(100);Sphingomonadaceae(100);Sphingopyxis(100);
Otu0603	3	5.13294e-06	Bacteria(100);Proteobacteria(100);Alphaproteobacteria(100);Sphingomonadales(100);Sphingomonadaceae(100);Sphingopyxis(100);
Otu0620	3	5.13294e-06	Bacteria(100);Proteobacteria(100);Alphaproteobacteria(100);Sphingomonadales(100);Sphingomonadaceae(100);Sphingopyxis(100);
Otu0836	2	3.42196e-06	Bacteria(100);Proteobacteria(100);Alphaproteobacteria(100);Sphingomonadales(100);Sphingomonadaceae(100);Sphingopyxis(100);
Otu0861	2	3.42196e-06	Bacteria(100);Proteobacteria(100);Alphaproteobacteria(100);Sphingomonadales(100);Sphingomonadaceae(100);Sphingopyxis(100);
Otu0021	1446	0.00247408	Bacteria(100);Proteobacteria(100);Alphaproteobacteria(100);Sphingomonadales(100);Sphingomonadaceae(100);Sphingopyxis(99);
Otu0065	167	0.000285734	Bacteria(100);Proteobacteria(100);Alphaproteobacteria(100);Sphingomonadales(100);Sphingomonadaceae(100);Sphingorhabdus(100);
Otu0678	2	3.42196e-06	Bacteria(100);Proteobacteria(100);Alphaproteobacteria(100);Sphingomonadales(100);Sphingomonadaceae(100);Sphingorhabdus(100);
Otu0307	13	2.22428e-05	Bacteria(100);Proteobacteria(100);Alphaproteobacteria(100);Sphingomonadales(100);Sphingomonadaceae(100);Sphingosinicella(100);
Otu0370	8	1.36878e-05	Bacteria(100);Proteobacteria(100);Alphaproteobacteria(100);uncultured(100);uncultured_fa(100);uncultured_ge(100);
Otu0179	32	5.47514e-05	Bacteria(100);Proteobacteria(100);Gammaproteobacteria(100);Burkholderiales(100);Burkholderiaceae(100);Burkholderia-Caballeronia-Paraburkholderia(94);
Otu0063	169	0.000289156	Bacteria(100);Proteobacteria(100);Gammaproteobacteria(100);Burkholderiales(100);Burkholderiaceae(100);Cupriavidus(100);
Otu0043	297	0.000508161	Bacteria(100);Proteobacteria(100);Gammaproteobacteria(100);Burkholderiales(100);Burkholderiaceae(97);Ralstonia(97);
Otu0186	30	5.13294e-05	Bacteria(100);Proteobacteria(100);Gammaproteobacteria(100);Burkholderiales(100);Burkholderiales_unclassified(100);Burkholderiales_unclassified(100);
Otu0405	6	1.02659e-05	Bacteria(100);Proteobacteria(100);Gammaproteobacteria(100);Burkholderiales(100);Burkholderiales_unclassified(100);Burkholderiales_unclassified(100);
Otu0452	5	8.55491e-06	Bacteria(100);Proteobacteria(100);Gammaproteobacteria(100);Burkholderiales(100);Burkholderiales_unclassified(100);Burkholderiales_unclassified(100);
Otu0472	5	8.55491e-06	Bacteria(100);Proteobacteria(100);Gammaproteobacteria(100);Burkholderiales(100);Burkholderiales_unclassified(100);Burkholderiales_unclassified(100);
Otu0508	4	6.84392e-06	Bacteria(100);Proteobacteria(100);Gammaproteobacteria(100);Burkholderiales(100);Burkholderiales_unclassified(100);Burkholderiales_unclassified(100);
Otu0526	4	6.84392e-06	Bacteria(100);Proteobacteria(100);Gammaproteobacteria(100);Burkholderiales(100);Burkholderiales_unclassified(100);Burkholderiales_unclassified(100);
Otu0614	3	5.13294e-06	Bacteria(100);Proteobacteria(100);Gammaproteobacteria(100);Burkholderiales(100);Burkholderiales_unclassified(100);Burkholderiales_unclassified(100);
Otu0664	3	5.13294e-06	Bacteria(100);Proteobacteria(100);Gammaproteobacteria(100);Burkholderiales(100);Burkholderiales_unclassified(100);Burkholderiales_unclassified(100);
Otu0682	2	3.42196e-06	Bacteria(100);Proteobacteria(100);Gammaproteobacteria(100);Burkholderiales(100);Burkholderiales_unclassified(100);Burkholderiales_unclassified(100);
Otu0689	2	3.42196e-06	Bacteria(100);Proteobacteria(100);Gammaproteobacteria(100);Burkholderiales(100);Burkholderiales_unclassified(100);Burkholderiales_unclassified(100);
Otu0745	2	3.42196e-06	Bacteria(100);Proteobacteria(100);Gammaproteobacteria(100);Burkholderiales(100);Burkholderiales_unclassified(100);Burkholderiales_unclassified(100);
Otu0756	2	3.42196e-06	Bacteria(100);Proteobacteria(100);Gammaproteobacteria(100);Burkholderiales(100);Burkholderiales_unclassified(100);Burkholderiales_unclassified(100);
Otu0777	2	3.42196e-06	Bacteria(100);Proteobacteria(100);Gammaproteobacteria(100);Burkholderiales(100);Burkholderiales_unclassified(100);Burkholderiales_unclassified(100);
Otu0807	2	3.42196e-06	Bacteria(100);Proteobacteria(100);Gammaproteobacteria(100);Burkholderiales(100);Burkholderiales_unclassified(100);Burkholderiales_unclassified(100);
Otu0812	2	3.42196e-06	Bacteria(100);Proteobacteria(100);Gammaproteobacteria(100);Burkholderiales(100);Burkholderiales_unclassified(100);Burkholderiales_unclassified(100);
Otu0816	2	3.42196e-06	Bacteria(100);Proteobacteria(100);Gammaproteobacteria(100);Burkholderiales(100);Burkholderiales_unclassified(100);Burkholderiales_unclassified(100);
Otu0822	2	3.42196e-06	Bacteria(100);Proteobacteria(100);Gammaproteobacteria(100);Burkholderiales(100);Burkholderiales_unclassified(100);Burkholderiales_unclassified(100);
Otu0838	2	3.42196e-06	Bacteria(100);Proteobacteria(100);Gammaproteobacteria(100);Burkholderiales(100);Burkholderiales_unclassified(100);Burkholderiales_unclassified(100);
Otu0163	38	6.50173e-05	Bacteria(100);Proteobacteria(100);Gammaproteobacteria(100);Burkholderiales(100);Burkholderiales_unclassified(56);Burkholderiales_unclassified(56);
Otu0235	22	3.76416e-05	Bacteria(100);Proteobacteria(100);Gammaproteobacteria(100);Burkholderiales(100);Burkholderiales_unclassified(60);Burkholderiales_unclassified(60);
Otu0461	5	8.55491e-06	Bacteria(100);Proteobacteria(100);Gammaproteobacteria(100);Burkholderiales(100);Burkholderiales_unclassified(61);Burkholderiales_unclassified(61);
Otu0303	13	2.22428e-05	Bacteria(100);Proteobacteria(100);Gammaproteobacteria(100);Burkholderiales(100);Burkholderiales_unclassified(62);Burkholderiales_unclassified(62);
Otu0647	3	5.13294e-06	Bacteria(100);Proteobacteria(100);Gammaproteobacteria(100);Burkholderiales(100);Burkholderiales_unclassified(67);Burkholderiales_unclassified(67);
Otu0376	8	1.36878e-05	Bacteria(100);Proteobacteria(100);Gammaproteobacteria(100);Burkholderiales(100);Burkholderiales_unclassified(75);Burkholderiales_unclassified(75);
Otu0434	5	8.55491e-06	Bacteria(100);Proteobacteria(100);Gammaproteobacteria(100);Burkholderiales(100);Burkholderiales_unclassified(80);Burkholderiales_unclassified(80);
Otu0459	5	8.55491e-06	Bacteria(100);Proteobacteria(100);Gammaproteobacteria(100);Burkholderiales(100);Burkholderiales_unclassified(80);Burkholderiales_unclassified(80);
Otu0262	17	2.90867e-05	Bacteria(100);Proteobacteria(100);Gammaproteobacteria(100);Burkholderiales(100);Burkholderiales_unclassified(83);Burkholderiales_unclassified(83);
Otu0398	7	1.19769e-05	Bacteria(100);Proteobacteria(100);Gammaproteobacteria(100);Burkholderiales(100);Burkholderiales_unclassified(86);Burkholderiales_unclassified(86);
Otu0188	30	5.13294e-05	Bacteria(100);Proteobacteria(100);Gammaproteobacteria(100);Burkholderiales(100);Burkholderiales_unclassified(87);Burkholderiales_unclassified(87);
Otu0293	14	2.39537e-05	Bacteria(100);Proteobacteria(100);Gammaproteobacteria(100);Burkholderiales(100);Burkholderiales_unclassified(93);Burkholderiales_unclassified(93);
Otu0256	18	3.07977e-05	Bacteria(100);Proteobacteria(100);Gammaproteobacteria(100);Burkholderiales(100);Chromobacteriaceae(100);Aquitalea(100);
Otu0012	4562	0.0078055	Bacteria(100);Proteobacteria(100);Gammaproteobacteria(100);Burkholderiales(100);Comamonadaceae(100);Aquabacterium(98);
Otu0018	1573	0.00269137	Bacteria(100);Proteobacteria(100);Gammaproteobacteria(100);Burkholderiales(100);Comamonadaceae(100);Comamonadaceae_unclassified(100);
Otu0045	257	0.000439722	Bacteria(100);Proteobacteria(100);Gammaproteobacteria(100);Burkholderiales(100);Comamonadaceae(100);Comamonadaceae_unclassified(100);
Otu0053	203	0.000347329	Bacteria(100);Proteobacteria(100);Gammaproteobacteria(100);Burkholderiales(100);Comamonadaceae(100);Comamonadaceae_unclassified(100);
Otu0237	21	3.59306e-05	Bacteria(100);Proteobacteria(100);Gammaproteobacteria(100);Burkholderiales(100);Comamonadaceae(100);Comamonadaceae_unclassified(100);
Otu0298	13	2.22428e-05	Bacteria(100);Proteobacteria(100);Gammaproteobacteria(100);Burkholderiales(100);Comamonadaceae(100);Comamonadaceae_unclassified(100);
Otu0299	13	2.22428e-05	Bacteria(100);Proteobacteria(100);Gammaproteobacteria(100);Burkholderiales(100);Comamonadaceae(100);Comamonadaceae_unclassified(100);
Otu0338	10	1.71098e-05	Bacteria(100);Proteobacteria(100);Gammaproteobacteria(100);Burkholderiales(100);Comamonadaceae(100);Comamonadaceae_unclassified(100);
Otu0363	8	1.36878e-05	Bacteria(100);Proteobacteria(100);Gammaproteobacteria(100);Burkholderiales(100);Comamonadaceae(100);Comamonadaceae_unclassified(100);
Otu0380	8	1.36878e-05	Bacteria(100);Proteobacteria(100);Gammaproteobacteria(100);Burkholderiales(100);Comamonadaceae(100);Comamonadaceae_unclassified(100);
Otu0394	7	1.19769e-05	Bacteria(100);Proteobacteria(100);Gammaproteobacteria(100);Burkholderiales(100);Comamonadaceae(100);Comamonadaceae_unclassified(100);
Otu0443	5	8.55491e-06	Bacteria(100);Proteobacteria(100);Gammaproteobacteria(100);Burkholderiales(100);Comamonadaceae(100);Comamonadaceae_unclassified(100);
Otu0456	5	8.55491e-06	Bacteria(100);Proteobacteria(100);Gammaproteobacteria(100);Burkholderiales(100);Comamonadaceae(100);Comamonadaceae_unclassified(100);
Otu0491	4	6.84392e-06	Bacteria(100);Proteobacteria(100);Gammaproteobacteria(100);Burkholderiales(100);Comamonadaceae(100);Comamonadaceae_unclassified(100);
Otu0540	4	6.84392e-06	Bacteria(100);Proteobacteria(100);Gammaproteobacteria(100);Burkholderiales(100);Comamonadaceae(100);Comamonadaceae_unclassified(100);
Otu0554	3	5.13294e-06	Bacteria(100);Proteobacteria(100);Gammaproteobacteria(100);Burkholderiales(100);Comamonadaceae(100);Comamonadaceae_unclassified(100);
Otu0595	3	5.13294e-06	Bacteria(100);Proteobacteria(100);Gammaproteobacteria(100);Burkholderiales(100);Comamonadaceae(100);Comamonadaceae_unclassified(100);
Otu0624	3	5.13294e-06	Bacteria(100);Proteobacteria(100);Gammaproteobacteria(100);Burkholderiales(100);Comamonadaceae(100);Comamonadaceae_unclassified(100);
Otu0637	3	5.13294e-06	Bacteria(100);Proteobacteria(100);Gammaproteobacteria(100);Burkholderiales(100);Comamonadaceae(100);Comamonadaceae_unclassified(100);
Otu0663	3	5.13294e-06	Bacteria(100);Proteobacteria(100);Gammaproteobacteria(100);Burkholderiales(100);Comamonadaceae(100);Comamonadaceae_unclassified(100);
Otu0669	2	3.42196e-06	Bacteria(100);Proteobacteria(100);Gammaproteobacteria(100);Burkholderiales(100);Comamonadaceae(100);Comamonadaceae_unclassified(100);
Otu0686	2	3.42196e-06	Bacteria(100);Proteobacteria(100);Gammaproteobacteria(100);Burkholderiales(100);Comamonadaceae(100);Comamonadaceae_unclassified(100);
Otu0707	2	3.42196e-06	Bacteria(100);Proteobacteria(100);Gammaproteobacteria(100);Burkholderiales(100);Comamonadaceae(100);Comamonadaceae_unclassified(100);
Otu0729	2	3.42196e-06	Bacteria(100);Proteobacteria(100);Gammaproteobacteria(100);Burkholderiales(100);Comamonadaceae(100);Comamonadaceae_unclassified(100);
Otu0659	3	5.13294e-06	Bacteria(100);Proteobacteria(100);Gammaproteobacteria(100);Burkholderiales(100);Comamonadaceae(100);Comamonadaceae_unclassified(67);
Otu0117	64	0.000109503	Bacteria(100);Proteobacteria(100);Gammaproteobacteria(100);Burkholderiales(100);Comamonadaceae(100);Curvibacter(66);
Otu0170	35	5.98843e-05	Bacteria(100);Proteobacteria(100);Gammaproteobacteria(100);Burkholderiales(100);Comamonadaceae(100);Hydrogenophaga(66);
Otu0570	3	5.13294e-06	Bacteria(100);Proteobacteria(100);Gammaproteobacteria(100);Burkholderiales(100);Comamonadaceae(100);Simplicispira(67);
Otu0032	457	0.000781918	Bacteria(100);Proteobacteria(100);Gammaproteobacteria(100);Burkholderiales(100);Comamonadaceae(100);Simplicispira(77);
Otu0737	2	3.42196e-06	Bacteria(100);Proteobacteria(100);Gammaproteobacteria(100);Burkholderiales(100);Comamonadaceae(100);Xylophilus(100);
Otu0628	3	5.13294e-06	Bacteria(100);Proteobacteria(100);Gammaproteobacteria(100);Burkholderiales(100);Comamonadaceae(67);Comamonadaceae_unclassified(67);
Otu0361	8	1.36878e-05	Bacteria(100);Proteobacteria(100);Gammaproteobacteria(100);Burkholderiales(100);Comamonadaceae(75);Comamonadaceae_unclassified(75);
Otu0506	4	6.84392e-06	Bacteria(100);Proteobacteria(100);Gammaproteobacteria(100);Burkholderiales(100);Comamonadaceae(75);Comamonadaceae_unclassified(75);
Otu0450	5	8.55491e-06	Bacteria(100);Proteobacteria(100);Gammaproteobacteria(100);Burkholderiales(100);Comamonadaceae(80);Comamonadaceae_unclassified(80);
Otu0194	29	4.96185e-05	Bacteria(100);Proteobacteria(100);Gammaproteobacteria(100);Burkholderiales(100);Comamonadaceae(94);Comamonadaceae_unclassified(69);
Otu0147	45	7.69941e-05	Bacteria(100);Proteobacteria(100);Gammaproteobacteria(100);Burkholderiales(100);Neisseriaceae(100);uncultured(100);
Otu0114	66	0.000112925	Bacteria(100);Proteobacteria(100);Gammaproteobacteria(100);Burkholderiales(100);Oxalobacteraceae(100);Massilia(58);
Otu0055	195	0.000333641	Bacteria(100);Proteobacteria(100);Gammaproteobacteria(100);Burkholderiales(100);Oxalobacteraceae(99);Oxalobacteraceae_unclassified(99);
Otu0349	9	1.53988e-05	Bacteria(100);Proteobacteria(100);Gammaproteobacteria(100);Burkholderiales(100);Rhodocyclaceae(100);Azonexus(100);
Otu0411	6	1.02659e-05	Bacteria(100);Proteobacteria(100);Gammaproteobacteria(100);Burkholderiales(100);Rhodocyclaceae(100);Azonexus(100);
Otu0482	4	6.84392e-06	Bacteria(100);Proteobacteria(100);Gammaproteobacteria(100);Burkholderiales(100);Rhodocyclaceae(100);Azonexus(100);
Otu0534	4	6.84392e-06	Bacteria(100);Proteobacteria(100);Gammaproteobacteria(100);Burkholderiales(100);Rhodocyclaceae(100);Azonexus(100);
Otu0548	3	5.13294e-06	Bacteria(100);Proteobacteria(100);Gammaproteobacteria(100);Burkholderiales(100);Rhodocyclaceae(100);Azonexus(100);
Otu0561	3	5.13294e-06	Bacteria(100);Proteobacteria(100);Gammaproteobacteria(100);Burkholderiales(100);Rhodocyclaceae(100);Azonexus(100);
Otu0575	3	5.13294e-06	Bacteria(100);Proteobacteria(100);Gammaproteobacteria(100);Burkholderiales(100);Rhodocyclaceae(100);Azonexus(100);
Otu0739	2	3.42196e-06	Bacteria(100);Proteobacteria(100);Gammaproteobacteria(100);Burkholderiales(100);Rhodocyclaceae(100);Azonexus(100);
Otu0757	2	3.42196e-06	Bacteria(100);Proteobacteria(100);Gammaproteobacteria(100);Burkholderiales(100);Rhodocyclaceae(100);Azonexus(100);
Otu0783	2	3.42196e-06	Bacteria(100);Proteobacteria(100);Gammaproteobacteria(100);Burkholderiales(100);Rhodocyclaceae(100);Azonexus(100);
Otu0224	23	3.93526e-05	Bacteria(100);Proteobacteria(100);Gammaproteobacteria(100);Burkholderiales(100);Rhodocyclaceae(100);Azonexus(53);
Otu0441	5	8.55491e-06	Bacteria(100);Proteobacteria(100);Gammaproteobacteria(100);Burkholderiales(100);Rhodocyclaceae(100);Azonexus(61);
Otu0347	9	1.53988e-05	Bacteria(100);Proteobacteria(100);Gammaproteobacteria(100);Burkholderiales(100);Rhodocyclaceae(100);Azonexus(78);
Otu0291	14	2.39537e-05	Bacteria(100);Proteobacteria(100);Gammaproteobacteria(100);Burkholderiales(100);Rhodocyclaceae(100);Azonexus(79);
Otu0442	5	8.55491e-06	Bacteria(100);Proteobacteria(100);Gammaproteobacteria(100);Burkholderiales(100);Rhodocyclaceae(100);Azonexus(80);
Otu0306	13	2.22428e-05	Bacteria(100);Proteobacteria(100);Gammaproteobacteria(100);Burkholderiales(100);Rhodocyclaceae(100);Azonexus(85);
Otu0345	10	1.71098e-05	Bacteria(100);Proteobacteria(100);Gammaproteobacteria(100);Burkholderiales(100);Rhodocyclaceae(100);Azonexus(90);
Otu0601	3	5.13294e-06	Bacteria(100);Proteobacteria(100);Gammaproteobacteria(100);Burkholderiales(100);Rhodocyclaceae(100);Methyloversatilis(100);
Otu0445	5	8.55491e-06	Bacteria(100);Proteobacteria(100);Gammaproteobacteria(100);Burkholderiales(100);Rhodocyclaceae(100);Methyloversatilis(80);
Otu0017	2556	0.00437327	Bacteria(100);Proteobacteria(100);Gammaproteobacteria(100);Burkholderiales(100);Rhodocyclaceae(100);Methyloversatilis(93);
Otu0005	31260	0.0534853	Bacteria(100);Proteobacteria(100);Gammaproteobacteria(100);Burkholderiales(100);Rhodocyclaceae(100);Rhodocyclaceae_unclassified(100);
Otu0068	144	0.000246381	Bacteria(100);Proteobacteria(100);Gammaproteobacteria(100);Burkholderiales(100);Rhodocyclaceae(100);Rhodocyclaceae_unclassified(100);
Otu0203	28	4.79075e-05	Bacteria(100);Proteobacteria(100);Gammaproteobacteria(100);Burkholderiales(100);Rhodocyclaceae(100);Rhodocyclaceae_unclassified(100);
Otu0257	18	3.07977e-05	Bacteria(100);Proteobacteria(100);Gammaproteobacteria(100);Burkholderiales(100);Rhodocyclaceae(100);Rhodocyclaceae_unclassified(100);
Otu0289	14	2.39537e-05	Bacteria(100);Proteobacteria(100);Gammaproteobacteria(100);Burkholderiales(100);Rhodocyclaceae(100);Rhodocyclaceae_unclassified(100);
Otu0308	12	2.05318e-05	Bacteria(100);Proteobacteria(100);Gammaproteobacteria(100);Burkholderiales(100);Rhodocyclaceae(100);Rhodocyclaceae_unclassified(100);
Otu0362	8	1.36878e-05	Bacteria(100);Proteobacteria(100);Gammaproteobacteria(100);Burkholderiales(100);Rhodocyclaceae(100);Rhodocyclaceae_unclassified(100);
Otu0470	5	8.55491e-06	Bacteria(100);Proteobacteria(100);Gammaproteobacteria(100);Burkholderiales(100);Rhodocyclaceae(100);Rhodocyclaceae_unclassified(100);
Otu0480	5	8.55491e-06	Bacteria(100);Proteobacteria(100);Gammaproteobacteria(100);Burkholderiales(100);Rhodocyclaceae(100);Rhodocyclaceae_unclassified(100);
Otu0501	4	6.84392e-06	Bacteria(100);Proteobacteria(100);Gammaproteobacteria(100);Burkholderiales(100);Rhodocyclaceae(100);Rhodocyclaceae_unclassified(100);
Otu0692	2	3.42196e-06	Bacteria(100);Proteobacteria(100);Gammaproteobacteria(100);Burkholderiales(100);Rhodocyclaceae(100);Rhodocyclaceae_unclassified(100);
Otu0721	2	3.42196e-06	Bacteria(100);Proteobacteria(100);Gammaproteobacteria(100);Burkholderiales(100);Rhodocyclaceae(100);Rhodocyclaceae_unclassified(100);
Otu0786	2	3.42196e-06	Bacteria(100);Proteobacteria(100);Gammaproteobacteria(100);Burkholderiales(100);Rhodocyclaceae(100);Rhodocyclaceae_unclassified(100);
Otu0834	2	3.42196e-06	Bacteria(100);Proteobacteria(100);Gammaproteobacteria(100);Burkholderiales(100);Rhodocyclaceae(100);Rhodocyclaceae_unclassified(100);
Otu0311	12	2.05318e-05	Bacteria(100);Proteobacteria(100);Gammaproteobacteria(100);Burkholderiales(100);Rhodocyclaceae(100);Rhodocyclaceae_unclassified(59);
Otu0552	3	5.13294e-06	Bacteria(100);Proteobacteria(100);Gammaproteobacteria(100);Burkholderiales(100);Rhodocyclaceae(100);Rhodocyclaceae_unclassified(67);
Otu0613	3	5.13294e-06	Bacteria(100);Proteobacteria(100);Gammaproteobacteria(100);Burkholderiales(100);Rhodocyclaceae(100);Rhodocyclaceae_unclassified(67);
Otu0666	3	5.13294e-06	Bacteria(100);Proteobacteria(100);Gammaproteobacteria(100);Burkholderiales(100);Rhodocyclaceae(67);Rhodocyclaceae_unclassified(67);
Otu0091	96	0.000164254	Bacteria(100);Proteobacteria(100);Gammaproteobacteria(100);Burkholderiales(100);Rhodocyclaceae(72);Rhodocyclaceae_unclassified(72);
Otu0471	5	8.55491e-06	Bacteria(100);Proteobacteria(100);Gammaproteobacteria(100);Burkholderiales(100);Rhodocyclaceae(80);Rhodocyclaceae_unclassified(80);
Otu0268	16	2.73757e-05	Bacteria(100);Proteobacteria(100);Gammaproteobacteria(100);Burkholderiales(100);Rhodocyclaceae(82);Rhodocyclaceae_unclassified(63);
Otu0263	17	2.90867e-05	Bacteria(100);Proteobacteria(100);Gammaproteobacteria(100);Burkholderiales(100);TRA3-20(100);TRA3-20_ge(100);
Otu0304	13	2.22428e-05	Bacteria(100);Proteobacteria(100);Gammaproteobacteria(100);Burkholderiales(93);Rhodocyclaceae(93);Rhodocyclaceae_unclassified(93);
Otu0086	103	0.000176231	Bacteria(100);Proteobacteria(100);Gammaproteobacteria(100);Coxiellales(100);Coxiellaceae(100);Coxiella(100);
Otu0535	4	6.84392e-06	Bacteria(100);Proteobacteria(100);Gammaproteobacteria(100);Enterobacterales(100);Enterobacteriaceae(100);Enterobacteriaceae_unclassified(75);
Otu0066	159	0.000272046	Bacteria(100);Proteobacteria(100);Gammaproteobacteria(100);Enterobacterales(100);Yersiniaceae(100);Yersinia(95);
Otu0154	42	7.18612e-05	Bacteria(100);Proteobacteria(100);Gammaproteobacteria(100);Gammaproteobacteria_Incertae_Sedis(100);Unknown_Family(100);Candidatus_Berkiella(100);
Otu0676	2	3.42196e-06	Bacteria(100);Proteobacteria(100);Gammaproteobacteria(100);Gammaproteobacteria_unclassified(100);Gammaproteobacteria_unclassified(100);Gammaproteobacteria_unclassified(100);
Otu0734	2	3.42196e-06	Bacteria(100);Proteobacteria(100);Gammaproteobacteria(100);Gammaproteobacteria_unclassified(100);Gammaproteobacteria_unclassified(100);Gammaproteobacteria_unclassified(100);
Otu0505	4	6.84392e-06	Bacteria(100);Proteobacteria(100);Gammaproteobacteria(100);Gammaproteobacteria_unclassified(75);Gammaproteobacteria_unclassified(75);Gammaproteobacteria_unclassified(75);
Otu0144	48	8.21271e-05	Bacteria(100);Proteobacteria(100);Gammaproteobacteria(100);Nitrococcales(100);Nitrococcaceae(100);Spiribacter(100);
Otu0149	44	7.52832e-05	Bacteria(100);Proteobacteria(100);Gammaproteobacteria(100);Pasteurellales(100);Pasteurellaceae(100);Pasteurellaceae_unclassified(100);
Otu0488	4	6.84392e-06	Bacteria(100);Proteobacteria(100);Gammaproteobacteria(100);Pseudomonadales(100);Pseudomonadaceae(100);Pseudomonadaceae_unclassified(100);
Otu0605	3	5.13294e-06	Bacteria(100);Proteobacteria(100);Gammaproteobacteria(100);Pseudomonadales(100);Pseudomonadaceae(100);Pseudomonadaceae_unclassified(100);
Otu0842	2	3.42196e-06	Bacteria(100);Proteobacteria(100);Gammaproteobacteria(100);Pseudomonadales(100);Pseudomonadaceae(100);Pseudomonadaceae_unclassified(100);
Otu0538	4	6.84392e-06	Bacteria(100);Proteobacteria(100);Gammaproteobacteria(100);Pseudomonadales(100);Pseudomonadaceae(100);Pseudomonadaceae_unclassified(75);
Otu0410	6	1.02659e-05	Bacteria(100);Proteobacteria(100);Gammaproteobacteria(100);Pseudomonadales(100);Pseudomonadaceae(100);Pseudomonadaceae_unclassified(84);
Otu0030	659	0.00112754	Bacteria(100);Proteobacteria(100);Gammaproteobacteria(100);Pseudomonadales(100);Pseudomonadaceae(100);Pseudomonadaceae_unclassified(95);
Otu0015	3315	0.0056719	Bacteria(100);Proteobacteria(100);Gammaproteobacteria(100);Pseudomonadales(100);Pseudomonadaceae(100);Pseudomonas(100);
Otu0023	1247	0.00213359	Bacteria(100);Proteobacteria(100);Gammaproteobacteria(100);Pseudomonadales(100);Pseudomonadaceae(100);Pseudomonas(100);
Otu0072	131	0.000224139	Bacteria(100);Proteobacteria(100);Gammaproteobacteria(100);Pseudomonadales(100);Pseudomonadaceae(100);Pseudomonas(100);
Otu0356	9	1.53988e-05	Bacteria(100);Proteobacteria(100);Gammaproteobacteria(100);Pseudomonadales(100);Pseudomonadaceae(100);Pseudomonas(100);
Otu0801	2	3.42196e-06	Bacteria(100);Proteobacteria(100);Gammaproteobacteria(100);Pseudomonadales(100);Pseudomonadaceae(100);Pseudomonas(100);
Otu0343	10	1.71098e-05	Bacteria(100);Proteobacteria(100);Gammaproteobacteria(100);Pseudomonadales(100);Pseudomonadaceae(100);Pseudomonas(61);
Otu0430	5	8.55491e-06	Bacteria(100);Proteobacteria(100);Gammaproteobacteria(100);Pseudomonadales(100);Pseudomonadaceae(100);Pseudomonas(61);
Otu0234	22	3.76416e-05	Bacteria(100);Proteobacteria(100);Gammaproteobacteria(100);Pseudomonadales(100);Pseudomonadaceae(100);Pseudomonas(96);
Otu0129	55	9.4104e-05	Bacteria(100);Proteobacteria(100);Gammaproteobacteria(100);Xanthomonadales(100);Xanthomonadaceae(100);Luteimonas(100);
Otu0216	24	4.10635e-05	Bacteria(100);Proteobacteria(100);Gammaproteobacteria(100);Xanthomonadales(100);Xanthomonadaceae(100);Lysobacter(100);
Otu0512	4	6.84392e-06	Bacteria(100);Proteobacteria(100);Gammaproteobacteria(100);Xanthomonadales(100);Xanthomonadaceae(100);Pseudoxanthomonas(100);
Otu0098	88	0.000150566	Bacteria(100);Proteobacteria(100);Gammaproteobacteria(100);Xanthomonadales(100);Xanthomonadaceae(100);Pseudoxanthomonas(99);
Otu0336	10	1.71098e-05	Bacteria(100);Proteobacteria(100);Gammaproteobacteria(100);Xanthomonadales(100);Xanthomonadaceae(100);Silanimonas(100);
Otu0011	6284	0.0107518	Bacteria(100);Proteobacteria(100);Gammaproteobacteria(100);Xanthomonadales(100);Xanthomonadaceae(100);Stenotrophomonas(100);
Otu0062	172	0.000294289	Bacteria(100);Proteobacteria(100);Gammaproteobacteria(100);Xanthomonadales(100);Xanthomonadaceae(100);Stenotrophomonas(100);
Otu0413	6	1.02659e-05	Bacteria(100);Proteobacteria(100);Gammaproteobacteria(100);Xanthomonadales(100);Xanthomonadaceae(100);Stenotrophomonas(100);
Otu0436	5	8.55491e-06	Bacteria(100);Proteobacteria(100);Gammaproteobacteria(100);Xanthomonadales(100);Xanthomonadaceae(100);Stenotrophomonas(100);
Otu0444	5	8.55491e-06	Bacteria(100);Proteobacteria(100);Gammaproteobacteria(100);Xanthomonadales(100);Xanthomonadaceae(100);Stenotrophomonas(100);
Otu0462	5	8.55491e-06	Bacteria(100);Proteobacteria(100);Gammaproteobacteria(100);Xanthomonadales(100);Xanthomonadaceae(100);Stenotrophomonas(100);
Otu0486	4	6.84392e-06	Bacteria(100);Proteobacteria(100);Gammaproteobacteria(100);Xanthomonadales(100);Xanthomonadaceae(100);Stenotrophomonas(100);
Otu0800	2	3.42196e-06	Bacteria(100);Proteobacteria(100);Gammaproteobacteria(100);Xanthomonadales(100);Xanthomonadaceae(100);Stenotrophomonas(100);
Otu0342	10	1.71098e-05	Bacteria(100);Proteobacteria(61);Alphaproteobacteria(61);Alphaproteobacteria_unclassified(61);Alphaproteobacteria_unclassified(61);Alphaproteobacteria_unclassified(61);
Otu0490	4	6.84392e-06	Bacteria(100);Proteobacteria(75);Proteobacteria_unclassified(75);Proteobacteria_unclassified(75);Proteobacteria_unclassified(75);Proteobacteria_unclassified(75);
Otu0332	10	1.71098e-05	Bacteria(100);Proteobacteria(80);Alphaproteobacteria(80);Alphaproteobacteria_unclassified(80);Alphaproteobacteria_unclassified(80);Alphaproteobacteria_unclassified(80);
Otu0249	19	3.25086e-05	Bacteria(100);Proteobacteria(90);Alphaproteobacteria(90);Alphaproteobacteria_unclassified(90);Alphaproteobacteria_unclassified(90);Alphaproteobacteria_unclassified(90);
Otu0302	13	2.22428e-05	Bacteria(100);Proteobacteria(93);Gammaproteobacteria(85);Gammaproteobacteria_unclassified(85);Gammaproteobacteria_unclassified(85);Gammaproteobacteria_unclassified(85);
Otu0230	22	3.76416e-05	Bacteria(100);Verrucomicrobiota(100);Verrucomicrobiae(100);Opitutales(100);Opitutaceae(100);IMCC26134(100);
Otu0029	729	0.00124731	Bacteria(100);Verrucomicrobiota(100);Verrucomicrobiae(100);Opitutales(100);Opitutaceae(100);Lacunisphaera(100);
Otu0027	852	0.00145776	Bacteria(100);Verrucomicrobiota(100);Verrucomicrobiae(100);Verrucomicrobiae_unclassified(100);Verrucomicrobiae_unclassified(100);Verrucomicrobiae_unclassified(100);
Otu0156	41	7.01502e-05	Bacteria(100);Verrucomicrobiota(100);Verrucomicrobiae(100);Verrucomicrobiae_unclassified(100);Verrucomicrobiae_unclassified(100);Verrucomicrobiae_unclassified(100);
Otu0148	45	7.69941e-05	Bacteria(100);Verrucomicrobiota(100);Verrucomicrobiae(100);Verrucomicrobiales(100);Verrucomicrobiaceae(100);Prosthecobacter(100);
Otu0102	85	0.000145433	Bacteria(100);WPS-2(100);WPS-2_cl(100);WPS-2_or(100);WPS-2_fa(100);WPS-2_ge(100);
Otu0137	51	8.726e-05	Bacteria(100);WPS-2(100);WPS-2_cl(100);WPS-2_or(100);WPS-2_fa(100);WPS-2_ge(100);
	583592

## Sheet: S7_Seismic Energy
Table S7. Location, depth, and magnitude of seismic events in the Yellowstone Region from April 1–December 31st, 2021 and calculation of energy absorbed at the Grant B944 borehole. The windows between sampling dates are denoted by alternating shades of white and grey
Event	Date	Date (Julian)	Latitude	Longtitude	Mag (M)	Depth (km)	Longitude (Decimal)	Latitude (Decimal)	Surface Distance - Vincenty Ellipsoid (m)	Surface Distance (km)	Distance at depth (km)	Magnitude to energy conversion (4.4 + 1.5M)	log10 Energy (J)	Energy normalized to distance (1/D^2) (J)	Total Energy Between Time Intervals (J)
	210401	91	44,20,89,	110,32,45,	0.5	2.7	-110.546	44.3581	3516.9	3.5169	4.4338	5.15	141254	7185.35
	210401	91	44,26,55,	110,56,16,	0.2	13.2	-110.938	44.4486	32058.5	32.0585	34.6697	4.7	50118.7	41.6965
	210401	91	44,24,83,	110,58,30,	1.3	11.2	-110.975	44.4231	34553.9	34.5539	36.3237	6.35	2.23872e+06	1696.76
	210401	91	44,27,99,	110,57,41,	0.6	8.2	-110.961	44.4775	34657.1	34.6571	35.614	5.3	199526	157.311
	210401	91	44,26,63,	111,00,81,	1.1	6.3	-111.022	44.4508	38729.8	38.7298	39.2389	6.05	1.12202e+06	728.73
	210404	94	44,45,80,	110,54,21,	0.3	2.7	-110.906	44.7722	51324.5	51.3245	51.3955	4.85	70794.6	26.8009
	210404	94	44,26,38,	110,32,82,	0.4	2	-110.556	44.4439	6105.2	6.1052	6.42444	5	100000	2422.87
	210404	94	44,26,21,	110,32,79,	0.8	2.6	-110.555	44.4392	5576.67	5.57667	6.15299	5.6	398107	10515.5
	210404	94	44,26,27,	110,32,80,	0.7	3.3	-110.556	44.4408	5762.99	5.76299	6.64094	5.45	281838	6390.6
	210404	94	44,37,95,	110,21,47,	0.7	6.9	-110.363	44.6431	31609.2	31.6092	32.3536	5.45	281838	269.25
	210408	98	44,47,76,	111,00,95,	0.6	7.5	-111.026	44.8044	59941.7	59.9417	60.4091	5.3	199526	54.6758
	210408	98	44,45,39,	110,37,31,	1.5	3.1	-110.625	44.7608	41750.6	41.7506	41.8656	6.65	4.46684e+06	2548.51
	210408	98	44,45,16,	110,37,67,	0.3	3.6	-110.635	44.7544	41182.3	41.1823	41.3393	4.85	70794.6	41.426
	210411	101	44,41,20,	110,01,67,	0.9	12.5	-110.035	44.6889	52330.2	52.3302	53.8025	5.75	562341	194.266
	210411	101	44,37,89,	110,02,61,	-0.3	12.6	-110.05	44.6414	48183.3	48.1833	49.8035	3.95	8912.51	3.59319
	210411	101	44,38,34,	110,02,23,	0.7	10.1	-110.04	44.6428	48957.2	48.9572	49.9881	5.45	281838	112.789
	210411	101	44,43,50,	110,54,27,	0.3	0.9	-110.907	44.7306	47646.6	47.6466	47.6551	4.85	70794.6	31.1731
	210413	103	44,44,95,	110,39,62,	0.4	3.6	-110.667	44.7597	42275.4	42.2754	42.4284	5	100000	55.5504
	210413	103	44,35,10,	110,23,31,	0.2	3.2	-110.392	44.5861	24945.3	24.9453	25.1497	4.7	50118.7	79.238
	210413	103	44,35,18,	110,23,27,	1.4	2.9	-110.391	44.5883	25204.1	25.2041	25.3704	6.5	3.16228e+06	4912.98
Window 1	210419	109	44,44,97,	111,01,15,	0.2	5.1	-111.021	44.7603	55965.5	55.9655	56.1974	4.7	50118.7	15.8697
	210421	111	44,42,52,	110,31,27,	0.1	2.3	-110.524	44.7144	36123.5	36.1235	36.1966	4.55	35481.3	27.081
	210421	111	44,43,61,	110,32,33,	0.4	1.7	-110.543	44.7336	38220.1	38.2201	38.2579	5	100000	68.3217
	210421	111	44,45,97,	110,29,27,	2.2	4.8	-110.491	44.7769	43239.9	43.2399	43.5055	7.7	5.01187e+07	26479.6
	210421	111	44,49,23,	111,19,48,	0.9	10.1	-111.33	44.8231	78837.3	78.8373	79.4817	5.75	562341	89.0156
	210423	113	44,44,97,	110,14,08,	1.2	8.7	-110.236	44.7603	47908	47.908	48.6916	6.2	1.58489e+06	668.487
	210423	113	44,44,98,	110,14,03,	0.1	3.2	-110.234	44.7606	47990.9	47.9909	48.0975	4.55	35481.3	15.3375
	210424	114	44,50,80,	111,27,04,	0.3	9.4	-111.451	44.8556	88690.2	88.6902	89.187	4.85	70794.6	8.90014
	210425	115	44,50,77,	111,28,32,	1.3	9.3	-111.476	44.8547	90219.8	90.2198	90.6979	6.35	2.23872e+06	272.148
	210426	116	44,35,25,	110,44,13,	1.1	7.2	-110.737	44.5903	27076.8	27.0768	28.0178	6.05	1.12202e+06	1429.33
	210426	116	44,35,22,	110,44,34,	1.3	8.1	-110.743	44.5894	27267.5	27.2675	28.4452	6.35	2.23872e+06	2766.84
	210426	116	44,36,09,	110,44,05,	0.8	5.1	-110.735	44.6025	28108.8	28.1088	28.5677	5.6	398107	487.809
	210426	116	44,44,92,	111,09,95,	0.3	9.4	-111.176	44.7589	64873.5	64.8735	65.551	4.85	70794.6	16.4756
	210426	116	44,10,60,	110,20,12,	2.1	10.4	-110.337	44.1833	28263.3	28.2633	30.116	7.55	3.54813e+07	39120.6
	210426	116	44,44,86,	111,12,02,	1	12.7	-111.201	44.7572	66257.7	66.2577	67.4639	5.9	794328	174.525
	210426	116	44,45,56,	111,07,33,	0.4	11	-111.126	44.7656	62307.5	62.3075	63.2711	5	100000	24.9799
	210427	117	44,47,19,	110,49,43,	0.4	5.1	-110.829	44.7886	49770.4	49.7704	50.031	5	100000	39.9504
	210427	117	44,48,73,	110,53,65,	2.5	10.6	-110.901	44.8203	55641	55.641	56.6417	8.15	1.41254e+08	44027.9
	210429	119	44,50,80,	111,27,92,	1	11.9	-111.476	44.8556	90272.5	90.2725	91.0534	5.9	794328	95.8092
	210429	119	44,24,83,	110,17,82,	0.6	8.4	-110.306	44.4231	19287.5	19.2875	21.0373	5.3	199526	450.839
	210429	119	44,25,25,	110,18,53,	1.2	7.6	-110.315	44.4236	18627.1	18.6271	20.1179	6.2	1.58489e+06	3915.93
	210429	119	44,43,95,	111,06,10,	0.6	11.4	-111.103	44.7431	59282.3	59.2823	60.3685	5.3	199526	54.7494
	210504	124	44,37,84,	110,20,99,	0.6	6.2	-110.361	44.64	31388.8	31.3888	31.9952	5.3	199526	194.908
	210507	127	44,44,44,	110,53,67,	-0.1	3.8	-110.902	44.7456	48721	48.721	48.869	4.25	17782.8	7.44617
	210507	127	44,44,59,	110,54,24,	1.5	7.7	-110.907	44.7497	49315.4	49.3154	49.9129	6.65	4.46684e+06	1792.98
	210507	127	44,44,46,	110,53,83,	0.8	4.8	-110.906	44.7461	48977.9	48.9779	49.2126	5.6	398107	164.38
	210508	128	44,44,88,	110,54,23,	-0.1	8.5	-110.906	44.7578	50030.5	50.0305	50.7475	4.25	17782.8	6.90512
	210508	128	44,46,56,	110,53,74,	1	7.8	-110.904	44.7822	52162.5	52.1625	52.7424	5.9	794328	285.548
	210508	128	44,44,04,	110,53,36,	0.7	2	-110.893	44.7344	47321.1	47.3211	47.3634	5.45	281838	125.636
	210508	128	44,44,69,	110,54,29,	1.2	8.1	-110.908	44.7525	49630	49.63	50.2867	6.2	1.58489e+06	626.75
	210508	128	44,44,68,	110,53,94,	1.4	7.2	-110.909	44.7522	49669.4	49.6694	50.1886	6.5	3.16228e+06	1255.42
	210508	128	44,45,14,	110,54,18,	1.1	8.3	-110.905	44.7539	49614.5	49.6145	50.304	6.05	1.12202e+06	443.4
	210508	128	44,44,06,	110,53,44,	0.7	2	-110.896	44.735	47474.8	47.4748	47.5169	5.45	281838	124.826
	210508	128	44,31,83,	111,21,15,	0.9	15.9	-111.354	44.5397	66613.5	66.6135	68.4848	5.75	562341	119.898
	210508	128	44,36,06,	110,43,76,	0.9	9.4	-110.738	44.6017	28163.4	28.1634	29.6907	5.75	562341	637.91
	210508	128	44,34,19,	110,45,02,	0.7	4.8	-110.751	44.5719	26096.2	26.0962	26.534	5.45	281838	400.308
	210508	128	44,31,98,	111,20,76,	0.9	16.6	-111.354	44.5439	66750	66.75	68.7832	5.75	562341	118.86
	210510	130	44,42,11,	110,48,59,	1.1	3.4	-110.816	44.7031	41015	41.015	41.1557	6.05	1.12202e+06	662.429
	210511	131	44,15,11,	110,46,96,	0.1	4.3	-110.793	44.2531	25038.5	25.0385	25.4051	4.55	35481.3	54.9742
	210511	131	44,44,58,	111,14,19,	1.1	10.7	-111.239	44.7494	68155.5	68.1555	68.9903	6.05	1.12202e+06	235.735
	210512	132	44,44,63,	110,55,09,	-0.1	2.4	-110.919	44.7508	50001.2	50.0012	50.0588	4.25	17782.8	7.09641
	210512	132	44,39,47,	110,24,77,	1.1	2.3	-110.421	44.6631	31897.9	31.8979	31.9807	6.05	1.12202e+06	1097.04
	210513	133	44,47,58,	110,53,89,	1.6	5	-110.908	44.7994	53947.7	53.9477	54.1789	6.8	6.30957e+06	2149.51
	210514	134	44,25,60,	110,19,59,	-0.2	2.5	-110.333	44.4333	17467	17.467	17.645	4.1	12589.3	40.4351
	210514	134	44,41,73,	110,04,80,	1.8	9.2	-110.089	44.7036	50233.5	50.2335	51.069	7.1	1.25893e+07	4827.09
	210516	136	44,25,23,	110,46,84,	1.5	5.3	-110.79	44.4231	19965.4	19.9654	20.6569	6.65	4.46684e+06	10468.1
	210516	136	44,28,27,	110,33,01,	1.7	2.1	-110.55	44.4742	9403.94	9.40394	9.63556	6.95	8.91251e+06	95994.4
	210517	137	44,43,77,	110,53,30,	-0.2	2.1	-110.892	44.7381	47569	47.569	47.6154	4.1	12589.3	5.55272
	210517	137	44,43,84,	110,53,34,	0.2	2.8	-110.893	44.74	47795.9	47.7959	47.8779	4.7	50118.7	21.864
	210517	137	44,43,72,	110,53,31,	-0.7	2.1	-110.892	44.7367	47456.6	47.4566	47.503	3.35	2238.72	0.992105
	210517	137	44,43,92,	110,53,54,	0.3	3.1	-110.898	44.7422	48253.3	48.2533	48.3528	4.85	70794.6	30.2801
	210517	137	44,43,73,	110,53,26,	-0.5	2	-110.891	44.7369	47417.4	47.4174	47.4596	3.65	4466.84	1.98314
	210517	137	44,41,80,	111,02,27,	0.6	11.3	-111.041	44.7056	52845.3	52.8453	54.0399	5.3	199526	68.3236
	210517	137	44,46,68,	111,07,07,	0.1	8.8	-111.119	44.7856	63398.8	63.3988	64.0066	4.55	35481.3	8.66064
	210518	138	44,43,79,	110,38,13,	1.1	5.6	-110.637	44.7386	39476.5	39.4765	39.8717	6.05	1.12202e+06	705.782
	210518	138	44,44,17,	110,37,99,	2.2	5.4	-110.644	44.7381	39527.7	39.5277	39.8948	7.7	5.01187e+07	31489.6
	210518	138	44,43,58,	110,38,40,	2.1	6.2	-110.644	44.7328	38958	38.958	39.4483	7.55	3.54813e+07	22800.5
	210518	138	44,43,52,	110,37,95,	2	6.4	-110.643	44.7311	38754.2	38.7542	39.2791	7.4	2.51189e+07	16280.9
	210518	138	44,44,11,	110,38,27,	0.7	5.5	-110.641	44.7364	39293.4	39.2934	39.6765	5.45	281838	179.033
	210519	139	44,35,39,	110,53,77,	0	10.3	-110.905	44.5942	36618.1	36.6181	38.0391	4.4	25118.9	17.3596
	210519	139	44,45,40,	111,10,10,	0.9	14.2	-111.169	44.7611	64604	64.604	66.1462	5.75	562341	128.526
	210520	140	44,44,67,	111,10,38,	0.7	9.3	-111.177	44.7519	64442.2	64.4422	65.1099	5.45	281838	66.4824
	210520	140	44,38,34,	110,52,56,	-0.1	5.5	-110.882	44.6428	38928.1	38.9281	39.3147	4.25	17782.8	11.5051
	210520	140	44,35,78,	110,53,61,	0.1	11	-110.9	44.605	37104.2	37.1042	38.7004	4.55	35481.3	23.6902
	210520	140	44,37,73,	110,52,62,	-0.1	7.2	-110.884	44.6369	38556.1	38.5561	39.2226	4.25	17782.8	11.5592
	210520	140	44,47,42,	110,53,57,	0.6	4.9	-110.899	44.795	53153.9	53.1539	53.3793	5.3	199526	70.0252
	210522	142	44,21,28,	110,24,89,	0.9	9.9	-110.425	44.3578	10124.8	10.1248	14.1606	5.75	562341	2804.39
	210523	143	44,37,39,	110,20,31,	0.6	6.9	-110.342	44.6275	30917.5	30.9175	31.6781	5.3	199526	198.83
	210523	143	44,18,81,	110,36,22,	1.2	3.7	-110.606	44.3225	8969.29	8.96929	9.70248	6.2	1.58489e+06	16835.8
	210523	143	44,18,82,	110,35,37,	1.8	3.5	-110.594	44.3228	8430.16	8.43016	9.12785	7.1	1.25893e+07	151099
	210523	143	44,19,33,	110,35,83,	1.5	4.8	-110.606	44.3258	8676.15	8.67615	9.91542	6.65	4.46684e+06	45433.6
	210523	143	44,18,70,	110,35,92,	2.3	3.6	-110.609	44.3194	9374.71	9.37471	10.0422	7.85	7.07946e+07	702012
	210523	143	44,19,10,	110,36,15,	2	3.9	-110.604	44.3194	9171.41	9.17141	9.96619	7.4	2.51189e+07	252896
	210523	143	44,18,57,	110,35,53,	2.5	5.2	-110.598	44.3158	9277.97	9.27797	10.6358	8.15	1.41254e+08	1.2487e+06
	210523	143	44,18,24,	110,35,80,	0.7	0.6	-110.606	44.3067	10458.2	10.4582	10.4754	5.45	281838	2568.36
	210524	144	44,38,24,	110,54,61,	1.2	10.6	-110.917	44.64	40674.1	40.6741	42.0327	6.2	1.58489e+06	897.069
	210524	144	44,29,33,	110,50,98,	0.6	1.6	-110.861	44.4925	27690.6	27.6906	27.7367	5.3	199526	259.352
	210526	146	44,10,60,	110,15,50,	1.3	10.4	-110.264	44.1833	32008.9	32.0089	33.6561	6.35	2.23872e+06	1976.39
	210526	146	44,40,42,	110,26,79,	1.2	2.2	-110.455	44.6783	32838.4	32.8384	32.912	6.2	1.58489e+06	1463.16
	210526	146	44,40,84,	110,26,28,	1.1	2	-110.441	44.69	34355.5	34.3555	34.4137	6.05	1.12202e+06	947.409
	210526	146	44,46,02,	110,54,49,	0.6	5.2	-110.914	44.7672	51217.8	51.2178	51.4811	5.3	199526	75.2844
First sampling	210527	147	44,26,17,	110,20,08,	1	4.9	-110.336	44.4381	17429.8	17.4298	18.1054	5.9	794328	2423.16	2.7446e+06
Window 2	210528	148	44,46,79,	110,48,25,	0.9	4.7	-110.807	44.7886	49012.3	49.0123	49.2372	5.75	562341	231.96
	210528	148	44,32,54,	110,48,82,	0.6	8.9	-110.823	44.5483	28353.3	28.3533	29.7173	5.3	199526	225.933
	210530	150	44,28,39,	110,26,05,	0.5	3	-110.435	44.4775	13060.3	13.0603	13.4004	5.15	141254	786.616
	210530	150	44,28,46,	110,26,03,	0.5	5.9	-110.434	44.4794	13251.5	13.2515	14.5056	5.15	141254	671.317
	210530	150	44,28,16,	110,26,00,	0.7	2	-110.433	44.4711	12615.8	12.6158	12.7733	5.45	281838	1727.4
	210530	150	44,28,58,	110,26,13,	1.4	6	-110.437	44.4828	13390.9	13.3909	14.6737	6.5	3.16228e+06	14686.6
	210530	150	44,28,39,	110,26,09,	0.3	3.5	-110.436	44.4775	13001.7	13.0017	13.4645	4.85	70794.6	390.496
	210530	150	44,28,31,	110,26,04,	1.3	2.2	-110.434	44.4753	12891.8	12.8918	13.0782	6.35	2.23872e+06	13088.9
	210530	150	44,28,22,	110,25,92,	1.7	2.7	-110.442	44.4728	12272	12.272	12.5655	6.95	8.91251e+06	56447.2
	210530	150	44,28,27,	110,26,00,	0.8	2	-110.433	44.4742	12861.4	12.8614	13.0159	5.6	398107	2349.9
	210530	150	44,29,22,	110,54,03,	1.5	8.7	-110.901	44.4894	30515.6	30.5156	31.7315	6.65	4.46684e+06	4436.27
	210530	150	44,29,08,	110,55,79,	1.2	1.5	-110.939	44.4856	33195.3	33.1953	33.2291	6.2	1.58489e+06	1435.36
	210601	152	44,01,40,	110,48,09,	1.5	10.3	-110.802	44.0278	45219.2	45.2192	46.3774	6.65	4.46684e+06	2076.76
	210601	152	44,38,04,	110,59,37,	-0.2	9.9	-110.994	44.6344	44938.5	44.9385	46.0161	4.1	12589.3	5.94539
	210602	153	44,40,88,	110,00,36,	2.7	15	-110.01	44.6911	54048.7	54.0487	56.0916	8.45	2.81838e+08	89578.7
	210602	153	44,41,02,	110,01,01,	1.6	13.5	-110.017	44.6839	53121	53.121	54.8096	6.8	6.30957e+06	2100.33
	210602	153	44,38,89,	110,59,32,	0.2	9.5	-110.992	44.6581	46483.2	46.4832	47.444	4.7	50118.7	22.2657
	210602	153	44,41,69,	110,01,86,	0.8	12.8	-110.041	44.7025	52983.3	52.9833	54.5075	5.6	398107	133.995
	210603	154	44,41,01,	110,00,63,	0.8	13.5	-110.017	44.6836	53067.3	53.0673	54.7575	5.6	398107	132.774
	210603	154	44,35,50,	110,22,29,	1.5	2.1	-110.375	44.5972	26695	26.695	26.7774	6.65	4.46684e+06	6229.63
	210604	155	44,40,17,	111,00,52,	0.5	5.1	-111.014	44.6714	48785.6	48.7856	49.0514	5.15	141254	58.7079
	210606	157	44,30,02,	110,56,29,	0.7	2.1	-110.941	44.5006	33969.4	33.9694	34.0343	5.45	281838	243.314
	210606	157	44,35,13,	110,29,21,	1.7	5.3	-110.489	44.5869	22347	22.347	22.9669	6.95	8.91251e+06	16896.4
	210606	157	44,34,90,	110,29,11,	0.8	5.9	-110.486	44.5917	22904.9	22.9049	23.6526	5.6	398107	711.61
	210606	157	44,34,43,	110,30,58,	0.6	5.8	-110.516	44.5786	21110.1	21.1101	21.8924	5.3	199526	416.306
	210607	158	44,47,02,	111,12,68,	1.2	9.7	-111.219	44.7839	69236.4	69.2364	69.9126	6.2	1.58489e+06	324.257
	210607	158	44,48,66,	111,06,01,	0.4	7.9	-111.1	44.8183	64971.2	64.9712	65.4497	5	100000	23.3445
	210608	159	44,40,20,	111,02,84,	0.7	4.7	-111.057	44.6722	51461	51.461	51.6751	5.45	281838	105.545
	210609	160	44,45,19,	111,10,60,	0.6	8.4	-111.183	44.7553	65051.6	65.0516	65.5917	5.3	199526	46.377
	210609	160	44,39,04,	110,44,72,	0.6	5.3	-110.753	44.6511	33492.2	33.4922	33.9089	5.3	199526	173.529
	210609	160	44,38,66,	110,44,56,	0.6	5.1	-110.749	44.6517	33371.6	33.3716	33.759	5.3	199526	175.073
	210609	160	44,38,98,	110,45,06,	0.6	3.8	-110.752	44.6606	34341.9	34.3419	34.5515	5.3	199526	167.135
	210609	160	44,38,56,	110,44,43,	1	4.9	-110.745	44.6489	32962.3	32.9623	33.3245	5.9	794328	715.273
	210609	160	44,38,95,	110,44,97,	0.2	3	-110.76	44.6597	34596.3	34.5963	34.7261	4.7	50118.7	41.5611
	210609	160	44,38,58,	110,44,61,	1	5	-110.75	44.6494	33211	33.211	33.5853	5.9	794328	704.211
	210610	161	44,37,57,	110,20,87,	0.7	6.3	-110.358	44.6325	30779.7	30.7797	31.4178	5.45	281838	285.528
	210611	162	44,47,94,	110,58,73,	0.9	6.6	-110.987	44.8094	58431.3	58.4313	58.8028	5.75	562341	162.631
	210611	162	44,47,49,	110,58,93,	0.9	7.2	-110.993	44.7969	57602.6	57.6026	58.0508	5.75	562341	166.872
	210611	162	44,35,78,	110,23,14,	1.2	3	-110.387	44.605	26971.7	26.9717	27.1381	6.2	1.58489e+06	2152
	210611	162	44,35,91,	110,23,12,	0.7	2.8	-110.387	44.6086	27348.3	27.3483	27.4913	5.45	281838	372.915
	210612	163	44,45,32,	111,05,72,	0.6	12.4	-111.103	44.7589	60490.2	60.4902	61.7481	5.3	199526	52.3303
	210612	163	44,44,84,	111,09,39,	-0.7	5.5	-111.161	44.7567	63763.7	63.7637	64.0005	3.35	2238.72	0.546554
	210612	163	44,40,53,	110,59,49,	0.5	5.2	-110.997	44.6814	48460.9	48.4609	48.7391	5.15	141254	59.4627
	210613	164	44,15,56,	110,46,60,	1.4	3	-110.783	44.2656	23568.6	23.5686	23.7587	6.5	3.16228e+06	5602.13
	210613	164	44,15,80,	110,46,81,	1.7	3.5	-110.789	44.2722	23527.7	23.5277	23.7866	6.95	8.91251e+06	15752
	210613	164	44,51,13,	111,27,15,	0.7	9.7	-111.454	44.8536	88762.6	88.7626	89.291	5.45	281838	35.3496
	210613	164	44,40,77,	110,45,78,	1.4	5.7	-110.772	44.6881	37783.9	37.7839	38.2114	6.5	3.16228e+06	2165.78
	210613	164	44,40,77,	110,45,82,	1.8	6.1	-110.773	44.6881	37826.3	37.8263	38.315	7.1	1.25893e+07	8575.57
	210614	165	44,38,22,	110,38,29,	1	4.9	-110.641	44.6394	28821.5	28.8215	29.235	5.9	794328	929.38
	210615	166	44,37,66,	110,44,41,	0.2	8.4	-110.745	44.635	31601.1	31.6011	32.6984	4.7	50118.7	46.8755
	210615	166	44,28,64,	110,57,06,	0.2	4.2	-110.952	44.4844	34143.3	34.1433	34.4007	4.7	50118.7	42.3513
	210615	166	44,44,65,	110,40,39,	0.3	1.9	-110.678	44.7514	41576.5	41.5765	41.6198	4.85	70794.6	40.8695
	210615	166	44,43,56,	110,40,82,	0.6	2	-110.689	44.7322	39787.2	39.7872	39.8374	5.3	199526	125.724
	210615	166	44,40,40,	110,42,65,	1.1	9.7	-110.718	44.6778	34885.4	34.8854	36.2089	6.05	1.12202e+06	855.795
	210615	166	44,41,64,	110,45,88,	-0.4	2.2	-110.774	44.7011	39165.1	39.1651	39.2269	3.8	6309.57	4.10046
	210615	166	44,47,21,	110,55,36,	0.4	8.3	-110.927	44.7892	53809.7	53.8097	54.446	5	100000	33.734
	210615	166	44,24,35,	110,52,94,	0.8	2.8	-110.893	44.4097	27896.9	27.8969	28.0371	5.6	398107	506.447
	210615	166	44,24,56,	110,50,56,	0.8	4.4	-110.849	44.4156	24479.7	24.4797	24.872	5.6	398107	643.544
	210616	167	44,30,37,	111,02,19,	0.9	15.1	-111.039	44.5103	41609.3	41.6093	44.2645	5.75	562341	287.004
	210617	168	44,47,22,	110,54,84,	0.3	7.6	-110.923	44.7894	53686	53.686	54.2213	4.85	70794.6	24.0802
	210618	169	44,26,16,	110,24,44,	0.5	3.4	-110.412	44.4378	11759	11.759	12.2406	5.15	141254	942.741
	210619	170	44,26,36,	110,24,27,	1.3	1.8	-110.407	44.4433	12380	12.38	12.5101	6.35	2.23872e+06	14304.6
	210619	170	44,45,22,	110,54,12,	0.7	8.1	-110.903	44.7561	49739.7	49.7397	50.3949	5.45	281838	110.975
	210619	170	44,44,93,	110,54,27,	0.5	6.4	-110.907	44.7592	50207.4	50.2074	50.6136	5.15	141254	55.1398
	210620	171	44,26,53,	110,24,37,	0.5	6	-110.41	44.4481	12451.4	12.4514	13.8216	5.15	141254	739.408
	210620	171	44,26,16,	110,24,41,	0.5	6	-110.411	44.4378	11818.1	11.8181	13.254	5.15	141254	804.096
	210620	171	44,28,88,	110,29,54,	1.1	5.2	-110.498	44.4911	11837.3	11.8373	12.9291	6.05	1.12202e+06	6712.15
	210620	171	44,46,80,	110,33,21,	1.2	2.3	-110.556	44.7889	44373.2	44.3732	44.4328	6.2	1.58489e+06	802.773
	210621	172	44,40,65,	110,59,02,	0.2	5.2	-110.984	44.6847	47946.5	47.9465	48.2276	4.7	50118.7	21.5481
	210621	172	44,35,14,	110,47,00,	1	7.8	-110.783	44.5872	29072.2	29.0722	30.1003	5.9	794328	876.712
	210621	172	44,35,60,	110,46,25,	1.2	5.4	-110.774	44.6	29674.8	29.6748	30.1621	6.2	1.58489e+06	1742.11
	210621	172	44,35,84,	110,49,60,	0.5	10.7	-110.833	44.6067	33346.4	33.3464	35.021	5.15	141254	115.171
	210621	172	44,34,85,	110,47,22,	0.5	5.4	-110.789	44.5903	29647.3	29.6473	30.135	5.15	141254	155.545
	210621	172	44,35,38,	110,45,74,	1.5	4.2	-110.771	44.5939	28991.7	28.9917	29.2943	6.65	4.46684e+06	5205.16
	210621	172	44,35,16,	110,45,22,	1	5.1	-110.756	44.5878	27749.7	27.7497	28.2145	5.9	794328	997.829
	210621	172	44,36,92,	110,46,52,	1	5.8	-110.781	44.6256	32302	32.302	32.8186	5.9	794328	737.497
	210621	172	44,35,18,	110,46,01,	0.6	7.6	-110.767	44.5883	28330.6	28.3306	29.3323	5.3	199526	231.903
	210621	172	44,35,41,	110,45,83,	0.5	7.8	-110.773	44.5947	29188	29.188	30.2122	5.15	141254	154.752
	210621	172	44,35,97,	110,46,06,	0.9	8.2	-110.768	44.6103	30332.4	30.3324	31.4212	5.75	562341	569.578
	210621	172	44,35,89,	110,45,72,	1.2	5	-110.77	44.6081	30212.1	30.2121	30.6231	6.2	1.58489e+06	1690.06
	210621	172	44,35,73,	110,45,88,	1.3	6.6	-110.774	44.6036	30032	30.032	30.7486	6.35	2.23872e+06	2367.82
	210621	172	44,35,52,	110,46,20,	0.9	6.5	-110.772	44.5978	29412.5	29.4125	30.1222	5.75	562341	619.765
	210621	172	44,34,65,	110,45,23,	1.3	6.9	-110.756	44.5847	27495	27.495	28.3476	6.35	2.23872e+06	2785.92
	210621	172	44,35,65,	110,45,77,	1.4	6.9	-110.771	44.6014	29688.2	29.6882	30.4795	6.5	3.16228e+06	3403.95
	210621	172	44,37,01,	110,45,55,	1.4	3.5	-110.765	44.6169	30793.9	30.7939	30.9922	6.5	3.16228e+06	3292.27
	210621	172	44,35,47,	110,45,39,	1.3	5.3	-110.761	44.5964	28738.2	28.7382	29.2228	6.35	2.23872e+06	2621.54
	210621	172	44,35,86,	110,45,64,	0.8	7	-110.768	44.6072	30032.7	30.0327	30.8377	5.6	398107	418.636
	210621	172	44,35,90,	110,45,82,	1.3	7.4	-110.773	44.6083	30368.9	30.3689	31.2575	6.35	2.23872e+06	2291.35
	210621	172	44,38,02,	110,48,19,	0.6	4.9	-110.805	44.6339	34190.7	34.1907	34.5401	5.3	199526	167.245
	210621	172	44,35,68,	110,45,95,	2.4	7.5	-110.776	44.6022	30005.2	30.0052	30.9283	8	100000000	104541
	210621	172	44,36,66,	110,46,24,	1	4.3	-110.773	44.6183	31290	31.29	31.5841	5.9	794328	796.277
	210621	172	44,35,38,	110,45,83,	1.3	6.8	-110.773	44.5939	29115.8	29.1158	29.8993	6.35	2.23872e+06	2504.24
	210621	172	44,36,08,	110,46,50,	1.3	5.5	-110.781	44.6022	30210.7	30.2107	30.7073	6.35	2.23872e+06	2374.2
	210621	172	44,35,66,	110,45,53,	0.9	3.3	-110.765	44.6017	29392.5	29.3925	29.5772	5.75	562341	642.814
	210621	172	44,35,74,	110,45,77,	1.8	7.3	-110.771	44.6039	29908.6	29.9086	30.7866	7.1	1.25893e+07	13282.4
	210621	172	44,35,60,	110,46,00,	1.4	6.4	-110.767	44.6	29337.7	29.3377	30.0276	6.5	3.16228e+06	3507.17
	210621	172	44,35,61,	110,45,40,	0.8	5.8	-110.761	44.6003	29097.5	29.0975	29.67	5.6	398107	452.237
	210621	172	44,36,41,	110,46,07,	2	6.1	-110.769	44.6114	30445.1	30.4451	31.0502	7.4	2.51189e+07	26053.8
	210621	172	44,35,20,	110,45,32,	0.8	4	-110.759	44.5889	27982.3	27.9823	28.2667	5.6	398107	498.252
	210621	172	44,27,62,	110,42,30,	2.5	3.1	-110.708	44.4672	15686.7	15.6867	15.99	8.15	1.41254e+08	552460
	210621	172	44,35,82,	110,46,50,	1.8	7.7	-110.781	44.6061	30549.4	30.5494	31.5048	7.1	1.25893e+07	12683.7
	210621	172	44,35,97,	110,46,09,	2.1	7.7	-110.769	44.6103	30371.5	30.3715	31.3324	7.55	3.54813e+07	36142.2
	210621	172	44,36,22,	110,45,90,	1.4	5.9	-110.775	44.6061	30278.9	30.2789	30.8484	6.5	3.16228e+06	3323.03
	210621	172	44,36,35,	110,46,00,	2.1	6.1	-110.767	44.6097	30204.6	30.2046	30.8144	7.55	3.54813e+07	37367.4
	210621	172	44,37,38,	110,45,76,	2.4	4	-110.771	44.6272	31996.3	31.9963	32.2454	8	100000000	96175.6
	210621	172	44,35,19,	110,45,86,	1.3	6.6	-110.774	44.5886	28703.8	28.7038	29.4528	6.35	2.23872e+06	2580.75
	210621	172	44,37,22,	110,46,14,	1	2.2	-110.771	44.6228	31565.2	31.5652	31.6418	5.9	794328	793.374
	210621	172	44,36,16,	110,46,20,	1.8	6.6	-110.772	44.6044	29997.8	29.9978	30.7153	7.1	1.25893e+07	13344.1
	210621	172	44,36,19,	110,45,65,	1.6	5.5	-110.768	44.6053	29872.4	29.8724	30.3745	6.8	6.30957e+06	6838.83
	210621	172	44,36,40,	110,46,22,	1.3	5.1	-110.773	44.6111	30616.2	30.6162	31.0381	6.35	2.23872e+06	2323.86
	210621	172	44,35,94,	110,45,86,	2.5	7	-110.774	44.6094	30520.6	30.5206	31.3131	8.15	1.41254e+08	144062
	210621	172	44,37,24,	110,45,89,	1.7	5.2	-110.775	44.6233	31806.1	31.8061	32.2283	6.95	8.91251e+06	8580.73
	210621	172	44,36,88,	110,46,02,	1	5.5	-110.767	44.6244	31567.2	31.5672	32.0428	5.9	794328	773.64
	210621	172	44,35,80,	110,46,19,	2	6.5	-110.772	44.6056	30082.7	30.0827	30.777	7.4	2.51189e+07	26518.5
	210621	172	44,35,96,	110,46,18,	0.9	7	-110.772	44.61	30464.5	30.4645	31.2584	5.75	562341	575.53
	210621	172	44,37,01,	110,45,57,	0.6	2.1	-110.766	44.6169	30819.2	30.8192	30.8907	5.3	199526	209.095
	210621	172	44,35,78,	110,45,93,	2.3	7.7	-110.776	44.605	30221.5	30.2215	31.187	7.85	7.07946e+07	72786.8
	210621	172	44,37,29,	110,45,50,	0.5	4.3	-110.764	44.6247	31444.4	31.4444	31.737	5.15	141254	140.239
	210621	172	44,36,59,	110,45,93,	1	4.8	-110.776	44.6164	31232	31.232	31.5987	5.9	794328	795.537
	210621	172	44,36,56,	110,46,01,	0.2	4.1	-110.767	44.6156	30744	30.744	31.0161	4.7	50118.7	52.0984
	210621	172	44,35,92,	110,45,56,	1.5	7.8	-110.766	44.6089	30077.8	30.0778	31.0727	6.65	4.46684e+06	4626.38
	210621	172	44,36,61,	110,45,71,	1.2	6.2	-110.77	44.6169	30997.5	30.9975	31.6115	6.2	1.58489e+06	1586.02
	210621	172	44,35,62,	110,46,21,	0.7	10.1	-110.772	44.6006	29669.1	29.6691	31.3411	5.45	281838	286.927
	210621	172	44,35,79,	110,46,76,	0.1	6.6	-110.788	44.6053	30834.9	30.8349	31.5334	4.55	35481.3	35.6829
	210621	172	44,35,82,	110,47,06,	0.1	7.7	-110.785	44.6061	30768.6	30.7686	31.7174	4.55	35481.3	35.2699
	210621	172	44,36,41,	110,46,54,	0.4	10.6	-110.782	44.6114	31066.5	31.0665	32.8251	5	100000	92.8087
	210621	172	44,37,00,	110,45,92,	0.7	2.2	-110.776	44.6167	31243.9	31.2439	31.3212	5.45	281838	287.291
	210621	172	44,35,69,	110,45,67,	1.1	2.2	-110.769	44.6025	29652.3	29.6523	29.7338	6.05	1.12202e+06	1269.11
	210621	172	44,35,64,	110,45,28,	1.1	6.4	-110.758	44.6011	29015.6	29.0156	29.7131	6.05	1.12202e+06	1270.88
	210621	172	44,35,74,	110,45,81,	2.1	5.3	-110.772	44.6039	29962.2	29.9622	30.4274	7.55	3.54813e+07	38324
	210621	172	44,35,60,	110,45,51,	1.2	6.9	-110.764	44.6	29217.9	29.2179	30.0216	6.2	1.58489e+06	1758.46
	210621	172	44,36,31,	110,45,77,	0.9	5.2	-110.771	44.6086	30327.5	30.3275	30.7701	5.75	562341	593.94
	210621	172	44,36,06,	110,45,44,	0.7	4.9	-110.762	44.6017	29274.1	29.2741	29.6813	5.45	281838	319.914
	210621	172	44,36,49,	110,45,07,	0.6	2.5	-110.752	44.6136	29891	29.891	29.9953	5.3	199526	221.765
	210621	172	44,35,57,	110,45,38,	2.1	7	-110.761	44.5992	28972.1	28.9721	29.8057	7.55	3.54813e+07	39939.3
	210621	172	44,36,23,	110,45,56,	0.9	4.7	-110.766	44.6064	29853.5	29.8535	30.2212	5.75	562341	615.711
	210621	172	44,36,16,	110,45,36,	0.8	5.2	-110.76	44.6044	29419.1	29.4191	29.8751	5.6	398107	446.046
	210621	172	44,34,27,	110,44,89,	0.5	2.4	-110.758	44.5742	26665.7	26.6657	26.7735	5.15	141254	197.056
	210621	172	44,38,37,	110,45,17,	0.9	5.6	-110.755	44.6436	32828.7	32.8287	33.3029	5.75	562341	507.033
	210621	172	44,35,67,	110,45,59,	1.6	7.1	-110.766	44.6019	29496.7	29.4967	30.3391	6.8	6.30957e+06	6854.78
	210621	172	44,36,54,	110,45,24,	1.1	6.3	-110.757	44.615	30228.2	30.2282	30.8778	6.05	1.12202e+06	1176.81
	210621	172	44,35,96,	110,45,40,	1.9	7.6	-110.761	44.61	29972.5	29.9725	30.9211	7.25	1.77828e+07	18599.1
	210621	172	44,35,11,	110,45,49,	1.3	9.1	-110.764	44.5864	27996.4	27.9964	29.4382	6.35	2.23872e+06	2583.32
	210621	172	44,34,84,	110,44,56,	0.3	2.5	-110.749	44.59	27602.3	27.6023	27.7153	4.85	70794.6	92.1638
	210621	172	44,36,32,	110,45,34,	0.9	5.9	-110.759	44.6089	29795.3	29.7953	30.3739	5.75	562341	609.537
	210621	172	44,35,22,	110,45,79,	0.8	6.7	-110.772	44.5894	28677	28.677	29.4492	5.6	398107	459.041
	210621	172	44,35,03,	110,46,14,	1.8	9.4	-110.771	44.5842	28155	28.155	29.6827	7.1	1.25893e+07	14288.7
	210621	172	44,35,81,	110,45,76,	0.9	6.2	-110.771	44.6058	30067.4	30.0674	30.7	5.75	562341	596.655
	210621	172	44,35,70,	110,45,50,	1.3	5.5	-110.764	44.6028	29452	29.452	29.9612	6.35	2.23872e+06	2493.92
	210621	172	44,36,01,	110,45,68,	1.5	7	-110.769	44.6003	29469.3	29.4693	30.2893	6.65	4.46684e+06	4868.8
	210621	172	44,36,11,	110,45,52,	2.2	4.7	-110.764	44.6031	29503.1	29.5031	29.8751	7.7	5.01187e+07	56153.9
	210621	172	44,36,87,	110,45,53,	0.9	1.9	-110.765	44.6242	31430.2	31.4302	31.4876	5.75	562341	567.182
	210621	172	44,36,37,	110,44,73,	1.8	9.9	-110.754	44.6103	29658	29.658	31.2667	7.1	1.25893e+07	12877.7
	210621	172	44,34,96,	110,45,96,	0.8	9.2	-110.777	44.5933	29248.9	29.2489	30.6617	5.6	398107	423.456
	210621	172	44,35,37,	110,46,17,	2	7	-110.771	44.5936	29008.9	29.0089	29.8415	7.4	2.51189e+07	28207.2
	210621	172	44,36,19,	110,45,75,	1	4.8	-110.771	44.6053	30004.9	30.0049	30.3864	5.9	794328	860.284
	210621	172	44,36,57,	110,45,40,	0.6	5	-110.761	44.6158	30503.8	30.5038	30.9109	5.3	199526	208.822
	210621	172	44,35,77,	110,45,63,	1.2	2.1	-110.767	44.6047	29796.5	29.7965	29.8704	6.2	1.58489e+06	1776.3
	210621	172	44,35,89,	110,45,53,	1.3	8.1	-110.765	44.6081	29964	29.964	31.0395	6.35	2.23872e+06	2323.65
	210621	172	44,36,28,	110,45,45,	1.4	7.7	-110.763	44.6078	29835.6	29.8356	30.8132	6.5	3.16228e+06	3330.63
	210621	172	44,36,43,	110,46,38,	1.3	5	-110.777	44.6119	30901.7	30.9017	31.3036	6.35	2.23872e+06	2284.61
	210621	172	44,35,99,	110,46,08,	1.7	6.9	-110.769	44.6108	30408.3	30.4083	31.1813	6.95	8.91251e+06	9166.68
	210621	172	44,36,40,	110,46,00,	1.2	4.9	-110.767	44.6111	30329.5	30.3295	30.7228	6.2	1.58489e+06	1679.11
	210621	172	44,37,21,	110,45,58,	1	3.1	-110.766	44.6225	31339.1	31.3391	31.4921	5.9	794328	800.935
	210621	172	44,35,41,	110,45,39,	1.3	2	-110.761	44.5947	28590.5	28.5905	28.6604	6.35	2.23872e+06	2725.44
	210621	172	44,34,99,	110,45,07,	1.6	8.5	-110.752	44.5942	28119.2	28.1192	29.3758	6.8	6.30957e+06	7311.72
	210621	172	44,36,35,	110,45,81,	0.6	4.9	-110.772	44.6097	30479.2	30.4792	30.8706	5.3	199526	209.368
	210621	172	44,32,14,	110,47,63,	1	3.8	-110.801	44.5372	26219.8	26.2198	26.4937	5.9	794328	1131.65
	210621	172	44,36,01,	110,46,27,	0.9	3.7	-110.774	44.6003	29726.3	29.7263	29.9557	5.75	562341	626.674
	210621	172	44,36,35,	110,46,08,	0.9	2.8	-110.769	44.6097	30308.7	30.3087	30.4377	5.75	562341	606.982
	210621	172	44,36,64,	110,46,14,	1.2	5	-110.771	44.6178	31111.3	31.1113	31.5105	6.2	1.58489e+06	1596.2
	210621	172	44,36,02,	110,46,16,	1.5	5.8	-110.771	44.6006	29601.5	29.6015	30.1643	6.65	4.46684e+06	4909.22
	210622	173	44,35,18,	110,45,05,	0.6	6.3	-110.751	44.5883	27572	27.572	28.2826	5.3	199526	249.437
	210622	173	44,36,90,	110,44,09,	1.3	6.3	-110.736	44.625	30285.7	30.2857	30.934	6.35	2.23872e+06	2339.53
	210622	173	44,36,54,	110,45,65,	0.3	2.9	-110.768	44.615	30744.8	30.7448	30.8813	4.85	70794.6	74.2351
	210622	173	44,37,08,	110,45,64,	0.8	2.1	-110.768	44.6189	31084.8	31.0848	31.1556	5.6	398107	410.135
	210622	173	44,34,93,	110,45,71,	0.9	7.1	-110.77	44.5925	28829.8	28.8298	29.6912	5.75	562341	637.89
	210622	173	44,34,85,	110,45,68,	0.9	6.1	-110.769	44.5903	28595.8	28.5958	29.2392	5.75	562341	657.765
	210622	173	44,35,35,	110,45,95,	0.1	5.5	-110.776	44.5931	29211	29.211	29.7243	4.55	35481.3	40.1584
	210622	173	44,45,54,	111,08,58,	-0.4	9.7	-111.149	44.765	63671.1	63.6711	64.4057	3.8	6309.57	1.52108
	210622	173	44,35,60,	110,45,95,	0.6	5.1	-110.776	44.6	29811.4	29.8114	30.2445	5.3	199526	218.126
	210622	173	44,35,66,	110,45,68,	0.6	5.8	-110.769	44.6017	29591.9	29.5919	30.155	5.3	199526	219.423
	210622	173	44,45,27,	111,08,69,	-0.4	8	-111.153	44.7575	63315.8	63.3158	63.8192	3.8	6309.57	1.54916
	210622	173	44,45,35,	111,08,34,	-0.4	8.8	-111.143	44.7597	62888.6	62.8886	63.5013	3.8	6309.57	1.56472
	210622	173	44,45,80,	111,08,64,	0.7	11.6	-111.151	44.7722	64296.7	64.2967	65.3347	5.45	281838	66.0255
	210622	173	44,45,68,	111,08,30,	-0.2	8.7	-111.142	44.7689	63490.5	63.4905	64.0838	4.1	12589.3	3.06552
	210622	173	44,45,71,	111,08,64,	1.4	10.8	-111.151	44.7697	64114.2	64.1142	65.0174	6.5	3.16228e+06	748.067
	210622	173	44,41,32,	110,35,15,	0.3	4.6	-110.587	44.6922	33800.1	33.8001	34.1117	4.85	70794.6	60.8406
	210622	173	44,43,39,	110,35,26,	0.4	2	-110.591	44.7275	37724.8	37.7248	37.7778	5	100000	70.0692
	210622	173	44,46,15,	111,08,58,	-0.4	11.1	-111.149	44.7708	64095.8	64.0958	65.0498	3.8	6309.57	1.4911
	210622	173	44,45,41,	111,08,60,	-0.4	8.6	-111.15	44.7614	63443.6	63.4436	64.0238	3.8	6309.57	1.53928
	210622	173	44,45,36,	111,08,55,	-0.2	8.8	-111.149	44.76	63259.8	63.2598	63.869	4.1	12589.3	3.08617
	210622	173	44,35,88,	110,45,24,	0.9	5.9	-110.757	44.6078	29567.5	29.5675	30.1504	5.75	562341	618.606
	210622	173	44,36,48,	110,45,35,	0.6	4.8	-110.76	44.6133	30212.6	30.2126	30.5916	5.3	199526	213.205
	210622	173	44,37,23,	110,45,34,	0.6	2.3	-110.759	44.6231	31094.5	31.0945	31.1794	5.3	199526	205.241
	210622	173	44,45,93,	111,08,63,	0.9	10.6	-111.151	44.7758	64545.1	64.5451	65.4097	5.75	562341	131.436
	210622	173	44,35,47,	110,46,29,	0.6	5.1	-110.775	44.5964	29415.2	29.4152	29.8541	5.3	199526	223.868
	210622	173	44,36,13,	110,47,05,	0.7	6.7	-110.785	44.6036	30538.3	30.5383	31.2646	5.45	281838	288.332
	210622	173	44,45,81,	111,08,06,	0.4	8.6	-111.135	44.7725	63363.1	63.3631	63.944	5	100000	24.4568
	210622	173	44,45,49,	111,08,35,	0.5	7.5	-111.143	44.7636	63187.4	63.1874	63.6309	5.15	141254	34.887
	210622	173	44,45,32,	111,08,68,	-0.1	8.5	-111.152	44.7589	63398.3	63.3983	63.9656	4.25	17782.8	4.34618
	210622	173	44,45,63,	111,08,77,	-0.3	8.9	-111.155	44.7675	64169.1	64.1691	64.7833	3.95	8912.51	2.1236
	210622	173	44,45,58,	111,08,08,	0.5	7.6	-111.136	44.7661	62923.5	62.9235	63.3808	5.15	141254	35.1629
	210622	173	44,35,97,	110,46,22,	1	6.4	-110.773	44.6103	30541.9	30.5419	31.2052	5.9	794328	815.727
	210622	173	44,47,05,	110,55,10,	0.1	6.7	-110.919	44.7847	53079.1	53.0791	53.5003	4.55	35481.3	12.3962
	210622	173	44,46,90,	110,54,64,	-0.1	6.2	-110.918	44.7917	53644.7	53.6447	54.0018	4.25	17782.8	6.09794
	210622	173	44,45,57,	111,08,49,	-0.3	6.4	-111.147	44.7658	63581.8	63.5818	63.9031	3.95	8912.51	2.18251
	210623	174	44,36,54,	110,46,32,	0.6	2.1	-110.776	44.615	31094.7	31.0947	31.1655	5.3	199526	205.424
	210623	174	44,18,86,	110,30,37,	0.9	4.9	-110.51	44.3239	7780.55	7.78055	9.19495	5.75	562341	6651.23
Second sampling	210623	174	44,45,19,	110,48,24,	0.4	3.3	-110.807	44.7553	45681.8	45.6818	45.8008	5	100000	47.6709	1.78474e+06
Window 3	210624	175	44,45,97,	111,08,75,	-0.1	12.6	-111.154	44.7769	64824.7	64.8247	66.0379	4.25	17782.8	4.07769
	210624	175	44,41,05,	110,04,59,	0.6	12.3	-110.083	44.6847	49147.9	49.1479	50.6636	5.3	199526	77.7333
	210624	175	44,46,25,	111,03,54,	-0.1	10.5	-111.065	44.7736	59448.8	59.4488	60.369	4.25	17782.8	4.87947
	210624	175	44,34,88,	110,34,31,	0.8	9.8	-110.575	44.5911	22524.9	22.5249	24.5644	5.6	398107	659.761
	210625	176	44,36,57,	110,53,89,	0.6	11.1	-110.908	44.6158	38354.8	38.3548	39.9287	5.3	199526	125.15
	210625	176	44,36,61,	110,53,88,	0.5	11.1	-110.908	44.6169	38419	38.419	39.9904	5.15	141254	88.3262
	210625	176	44,36,01,	110,53,88,	0.7	11.7	-110.908	44.6003	37230.9	37.2309	39.026	5.45	281838	185.051
	210626	177	44,36,66,	110,53,90,	0.1	10	-110.908	44.6183	38553.6	38.5536	39.8294	4.55	35481.3	22.3663
	210626	177	44,45,14,	110,54,68,	-0.3	9	-110.919	44.7539	50260.6	50.2606	51.0601	3.95	8912.51	3.41851
	210626	177	44,45,36,	110,54,50,	0.4	8.1	-110.914	44.76	50576.3	50.5763	51.2208	5	100000	38.116
	210626	177	44,45,09,	110,54,59,	0.4	8.5	-110.916	44.7525	50018.9	50.0189	50.736	5	100000	38.848
	210626	177	44,45,26,	110,54,65,	0.8	8.7	-110.918	44.7572	50519.9	50.5199	51.2636	5.6	398107	151.489
	210626	177	44,45,10,	110,54,43,	0.1	7.2	-110.912	44.7528	49835.7	49.8357	50.3531	4.55	35481.3	13.9942
	210627	178	44,47,60,	110,48,37,	0.6	5.1	-110.81	44.8	50270	50.27	50.528	5.3	199526	78.1511
	210627	178	44,33,64,	110,22,51,	1	3.8	-110.381	44.5678	23657	23.657	23.9602	5.9	794328	1383.62
	210627	178	44,33,47,	110,21,87,	0.7	2.2	-110.374	44.5631	23520.2	23.5202	23.6228	5.45	281838	505.051
	210627	178	44,33,51,	110,22,17,	0.3	2.3	-110.371	44.5642	23748.3	23.7483	23.8594	4.85	70794.6	124.36
	210627	178	44,33,35,	110,22,04,	0.6	2.3	-110.368	44.5597	23516.9	23.5169	23.6291	5.3	199526	357.358
	210627	178	44,45,25,	110,54,81,	0.6	8.9	-110.922	44.7569	50703.7	50.7037	51.4789	5.3	199526	75.2908
	210627	178	44,44,65,	110,54,36,	-0.1	6.8	-110.91	44.7514	49620.3	49.6203	50.0841	4.25	17782.8	7.08925
	210627	178	44,44,43,	110,54,14,	-0.2	4.4	-110.904	44.7453	48786.5	48.7865	48.9845	4.1	12589.3	5.24666
	210627	178	44,37,76,	110,45,75,	0.5	4.6	-110.771	44.6378	32957.7	32.9577	33.2772	5.15	141254	127.558
	210627	178	44,36,21,	110,45,88,	0.3	2.5	-110.774	44.6058	30227.6	30.2276	30.3308	4.85	70794.6	76.9541
	210627	178	44,37,19,	110,45,77,	-0.1	2.3	-110.771	44.6219	31527.3	31.5273	31.6111	4.25	17782.8	17.7959
	210627	178	44,35,69,	110,48,38,	1	1.1	-110.811	44.6025	31776.2	31.7762	31.7952	5.9	794328	785.735
	210627	178	44,37,27,	110,46,10,	0.6	7.9	-110.769	44.6242	31641.7	31.6417	32.613	5.3	199526	187.594
	210627	178	44,36,05,	110,46,11,	0.7	5.2	-110.77	44.6014	29607.6	29.6076	30.0607	5.45	281838	311.889
	210627	178	44,38,24,	110,45,71,	0.1	4.4	-110.77	44.64	33116.4	33.1164	33.4074	4.55	35481.3	31.7918
	210627	178	44,37,85,	110,45,83,	0.7	3.9	-110.773	44.6403	33286.7	33.2867	33.5144	5.45	281838	250.921
	210627	178	44,37,13,	110,45,81,	0.4	5.8	-110.772	44.6203	31427.1	31.4271	31.9578	5	100000	97.914
	210627	178	44,36,60,	110,46,08,	0.3	5.1	-110.769	44.6167	30934	30.934	31.3516	4.85	70794.6	72.0246
	210627	178	44,37,77,	110,45,71,	0.4	2	-110.77	44.6381	32935.2	32.9352	32.9959	5	100000	91.8502
	210627	178	44,37,19,	110,45,80,	0.9	7.7	-110.772	44.6219	31565.5	31.5655	32.491	5.75	562341	532.688
	210627	178	44,36,61,	110,45,75,	0.9	6.4	-110.771	44.6169	31048.8	31.0488	31.7016	5.75	562341	559.549
	210628	179	44,45,07,	110,54,51,	0.3	7.5	-110.914	44.7519	49864.8	49.8648	50.4257	4.85	70794.6	27.8417
	210628	179	44,44,03,	111,10,92,	1.3	10.9	-111.192	44.7342	64185.6	64.1856	65.1045	6.35	2.23872e+06	528.175
	210628	179	44,44,40,	110,54,21,	-0.3	4.4	-110.906	44.7444	48802.5	48.8025	49.0004	3.95	8912.51	3.71193
	210628	179	44,44,35,	110,54,10,	-0.1	3.1	-110.903	44.7431	48535	48.535	48.6339	4.25	17782.8	7.51832
	210628	179	44,45,40,	110,54,62,	0.5	8.4	-110.917	44.7611	50830.7	50.8307	51.5201	5.15	141254	53.2165
	210628	179	44,44,96,	110,54,74,	0.7	7.5	-110.921	44.76	50885.9	50.8859	51.4357	5.45	281838	106.53
	210628	179	44,44,93,	110,54,60,	0.9	7.9	-110.917	44.7592	50629.9	50.6299	51.2425	5.75	562341	214.161
	210628	179	44,45,26,	110,54,71,	1.4	8.8	-110.92	44.7572	50598	50.598	51.3575	6.5	3.16228e+06	1198.93
	210628	179	44,44,35,	110,54,05,	-0.3	3.9	-110.901	44.7431	48470.3	48.4703	48.6269	3.95	8912.51	3.76917
	210628	179	44,44,96,	110,54,43,	0.4	7	-110.912	44.76	50486.7	50.4867	50.9696	5	100000	38.4926
	210628	179	44,44,58,	110,54,43,	0	2.2	-110.912	44.7494	49536.8	49.5368	49.5856	4.4	25118.9	10.2162
	210628	179	44,44,91,	110,54,44,	-0.3	6.8	-110.912	44.7586	50374	50.374	50.8309	3.95	8912.51	3.44941
	210628	179	44,28,57,	110,45,69,	1.5	2.2	-110.769	44.4825	20702.1	20.7021	20.8187	6.65	4.46684e+06	10306.1
	210628	179	44,48,59,	110,47,09,	1.2	4.2	-110.786	44.8164	51166.3	51.1663	51.3384	6.2	1.58489e+06	601.334
	210628	179	44,44,62,	110,54,97,	2	9	-110.927	44.7506	50347.6	50.3476	51.1457	7.4	2.51189e+07	9602.44
	210628	179	44,44,98,	110,54,72,	1.2	8.3	-110.92	44.7606	50909.9	50.9099	51.582	6.2	1.58489e+06	595.666
	210628	179	44,45,06,	110,54,68,	1.3	9.9	-110.919	44.7517	50062.3	50.0623	51.0318	6.35	2.23872e+06	859.642
	210628	179	44,44,85,	110,54,38,	-0.1	7.2	-110.911	44.7569	50146.6	50.1466	50.6608	4.25	17782.8	6.92877
	210628	179	44,44,83,	110,54,91,	1.8	7.6	-110.925	44.7564	50785.5	50.7855	51.351	7.1	1.25893e+07	4774.22
	210628	179	44,45,11,	110,55,01,	3.1	10.9	-110.917	44.7531	50094.7	50.0947	51.2668	9.05	1.12202e+09	426901
	210628	179	44,44,73,	110,54,72,	1.4	7.6	-110.92	44.7536	50288.2	50.2882	50.8593	6.5	3.16228e+06	1222.53
	210628	179	44,44,67,	110,55,37,	1.8	9.4	-110.927	44.7519	50470.4	50.4704	51.3383	7.1	1.25893e+07	4776.57
	210628	179	44,45,08,	110,54,79,	0.7	8.4	-110.922	44.7522	50256.6	50.2566	50.9538	5.45	281838	108.554
	210628	179	44,44,75,	110,54,60,	-0.2	2.4	-110.917	44.7542	50181.1	50.1811	50.2384	4.1	12589.3	4.98802
	210628	179	44,45,25,	110,54,82,	0.7	8.7	-110.923	44.7569	50716.8	50.7168	51.4576	5.45	281838	106.439
	210628	179	44,45,23,	110,54,69,	-0.7	9.1	-110.919	44.7564	50497.3	50.4973	51.3107	3.35	2238.72	0.850324
	210628	179	44,45,12,	110,54,77,	-0.3	6.9	-110.921	44.7533	50329.1	50.3291	50.7999	3.95	8912.51	3.45361
	210628	179	44,45,26,	110,54,95,	0.4	8.7	-110.926	44.7572	50912.3	50.9123	51.6503	5	100000	37.4847
	210628	179	44,44,65,	110,55,26,	2.3	9.1	-110.924	44.7514	50275.1	50.2751	51.0921	7.85	7.07946e+07	27120.2
	210628	179	44,45,11,	110,54,88,	0.2	8.3	-110.924	44.7531	50449.5	50.4495	51.1277	4.7	50118.7	19.1729
	210628	179	44,45,10,	110,54,80,	1.2	8.1	-110.922	44.7528	50319.2	50.3192	50.967	6.2	1.58489e+06	610.13
	210628	179	44,44,72,	110,55,05,	1.4	8.7	-110.918	44.7533	50171.8	50.1718	50.9205	6.5	3.16228e+06	1219.59
	210628	179	44,45,26,	110,54,53,	0.6	8.2	-110.915	44.7572	50364.6	50.3646	51.0277	5.3	199526	76.628
	210628	179	44,45,25,	110,54,46,	1.2	8.4	-110.913	44.7569	50249.3	50.2493	50.9466	6.2	1.58489e+06	610.619
	210628	179	44,44,96,	110,54,74,	2.5	8.8	-110.921	44.76	50885.9	50.8859	51.6413	8.15	1.41254e+08	52967.1
	210628	179	44,44,76,	110,54,32,	0.1	5.2	-110.909	44.7544	49843.9	49.8439	50.1144	4.55	35481.3	14.1278
	210628	179	44,44,31,	110,54,06,	0.7	2.1	-110.902	44.7419	48383.4	48.3834	48.429	5.45	281838	120.168
	210628	179	44,45,21,	110,54,90,	0.8	7.2	-110.925	44.7558	50722.8	50.7228	51.2313	5.6	398107	151.68
	210628	179	44,44,97,	110,55,01,	0.6	6.4	-110.917	44.7603	50742.8	50.7428	51.1448	5.3	199526	76.2776
	210628	179	44,45,15,	110,54,81,	1.4	8.1	-110.922	44.7542	50456	50.456	51.102	6.5	3.16228e+06	1210.94
	210628	179	44,45,33,	110,54,86,	0.4	8.3	-110.924	44.7592	50967.6	50.9676	51.639	5	100000	37.5011
	210628	179	44,44,05,	110,53,67,	-0.2	2.6	-110.902	44.7347	47750.6	47.7506	47.8213	4.1	12589.3	5.50499
	210628	179	44,44,61,	110,54,05,	0.1	4.7	-110.901	44.7503	49121.7	49.1217	49.3461	4.55	35481.3	14.5712
	210628	179	44,44,84,	110,54,59,	0.1	5.3	-110.916	44.7567	50392.2	50.3922	50.6702	4.55	35481.3	13.8196
	210628	179	44,44,61,	110,54,51,	0	4.6	-110.914	44.7503	49715.7	49.7157	49.928	4.4	25118.9	10.0765
	210628	179	44,45,05,	110,54,92,	0.6	7.2	-110.926	44.7514	50354.8	50.3548	50.8669	5.3	199526	77.1133
	210628	179	44,44,19,	110,54,44,	-0.4	2.1	-110.912	44.7386	48585.3	48.5853	48.6307	3.8	6309.57	2.66796
	210628	179	44,44,84,	110,54,49,	0.1	5.5	-110.914	44.7567	50263	50.263	50.563	4.55	35481.3	13.8783
	210628	179	44,44,46,	110,53,87,	-0.3	3.4	-110.908	44.7461	49029.9	49.0299	49.1476	3.95	8912.51	3.68973
	210628	179	44,44,95,	110,54,66,	1	8.1	-110.918	44.7597	50757.4	50.7574	51.3996	5.9	794328	300.663
	210628	179	44,44,95,	110,54,83,	0.9	8.4	-110.923	44.7597	50978.1	50.9781	51.6656	5.75	562341	210.668
	210628	179	44,43,93,	110,52,98,	-0.5	2.3	-110.894	44.7425	48073.2	48.0732	48.1282	3.65	4466.84	1.92842
	210628	179	44,45,55,	110,56,12,	-0.1	7.1	-110.937	44.7653	52116.7	52.1167	52.5981	4.25	17782.8	6.42777
	210628	179	44,44,76,	110,54,62,	0	5.4	-110.917	44.7544	50232	50.232	50.5214	4.4	25118.9	9.84122
	210628	179	44,45,07,	110,55,14,	0.9	6.4	-110.921	44.7519	50166	50.166	50.5726	5.75	562341	219.872
	210628	179	44,45,21,	110,54,83,	0.6	7.7	-110.923	44.7558	50630.8	50.6308	51.2129	5.3	199526	76.0748
	210628	179	44,45,19,	110,54,96,	1.2	7.1	-110.927	44.7553	50752.6	50.7526	51.2469	6.2	1.58489e+06	603.484
	210628	179	44,45,13,	110,54,83,	0.8	7.8	-110.923	44.7536	50432.9	50.4329	51.0325	5.6	398107	152.864
	210628	179	44,45,29,	110,54,72,	0.9	8.1	-110.92	44.7581	50685.6	50.6856	51.3288	5.75	562341	213.441
	210628	179	44,44,81,	110,54,36,	0.3	6.6	-110.91	44.7558	50020.6	50.0206	50.4541	4.85	70794.6	27.8103
	210628	179	44,45,04,	110,54,90,	0.4	5.1	-110.925	44.7511	50303.6	50.3036	50.5615	5	100000	39.1166
	210628	179	44,45,18,	110,54,73,	1.5	7.7	-110.92	44.755	50425.3	50.4253	51.0098	6.65	4.46684e+06	1716.69
	210628	179	44,45,21,	110,54,79,	1.1	7.9	-110.922	44.7558	50578.3	50.5783	51.1915	6.05	1.12202e+06	428.157
	210628	179	44,44,87,	110,54,52,	0.6	5.9	-110.914	44.7575	50376.7	50.3767	50.721	5.3	199526	77.5577
	210628	179	44,44,91,	110,54,52,	0.4	6.1	-110.914	44.7586	50476.7	50.4767	50.844	5	100000	38.6831
	210628	179	44,44,95,	110,54,46,	0.7	7.3	-110.913	44.7597	50499.9	50.4999	51.0248	5.45	281838	108.252
	210628	179	44,45,01,	110,54,71,	1.7	8.2	-110.92	44.7503	49978.2	49.9782	50.6464	6.95	8.91251e+06	3474.59
	210628	179	44,45,04,	110,54,56,	0.4	7.9	-110.916	44.7511	49855.5	49.8555	50.4775	5	100000	39.2467
	210628	179	44,45,05,	110,54,54,	0.5	8.1	-110.915	44.7514	49854.2	49.8542	50.508	5.15	141254	55.3707
	210628	179	44,44,59,	110,54,21,	-0.6	4.6	-110.906	44.7497	49276.7	49.2767	49.491	3.5	3162.28	1.29107
	210628	179	44,44,64,	110,54,46,	0.1	4.8	-110.913	44.7511	49725.1	49.7251	49.9563	4.55	35481.3	14.2174
	210628	179	44,44,70,	110,54,32,	0.6	4.9	-110.909	44.7528	49693.7	49.6937	49.9347	5.3	199526	80.0195
	210628	179	44,44,41,	110,55,16,	0.1	2.3	-110.921	44.7447	49552.1	49.5521	49.6054	4.55	35481.3	14.4192
	210628	179	44,45,10,	110,54,53,	0.3	8.5	-110.915	44.7528	49965.5	49.9655	50.6834	4.85	70794.6	27.5594
	210628	179	44,45,20,	110,54,54,	0.4	7.1	-110.915	44.7556	50227.7	50.2277	50.727	5	100000	38.8617
	210628	179	44,45,11,	110,54,79,	2.2	8.6	-110.922	44.7531	50330.7	50.3307	51.0602	7.7	5.01187e+07	19223.6
	210628	179	44,45,16,	110,54,77,	1.4	7.8	-110.921	44.7544	50428.2	50.4282	51.0278	6.5	3.16228e+06	1214.47
	210628	179	44,44,40,	110,54,01,	0.5	2.1	-110.9	44.7444	48543.7	48.5437	48.5891	5.15	141254	59.8305
	210628	179	44,44,37,	110,54,07,	-0.5	2.2	-110.902	44.7436	48546.1	48.5461	48.5959	3.65	4466.84	1.89147
	210628	179	44,44,52,	110,54,36,	0.3	4.8	-110.91	44.7478	49296.3	49.2963	49.5295	4.85	70794.6	28.8584
	210628	179	44,45,15,	110,54,55,	1.1	8.1	-110.915	44.7542	50116	50.116	50.7664	6.05	1.12202e+06	435.359
	210628	179	44,45,27,	110,54,97,	0.3	7.5	-110.927	44.7575	50963.4	50.9634	51.5123	4.85	70794.6	26.6795
	210628	179	44,45,25,	110,54,92,	1.5	8.5	-110.926	44.7569	50848.1	50.8481	51.5536	6.65	4.46684e+06	1680.67
	210628	179	44,45,24,	110,54,60,	1.4	7.3	-110.917	44.7567	50405.2	50.4052	50.9311	6.5	3.16228e+06	1219.09
	210628	179	44,44,85,	110,54,50,	0.5	5.4	-110.914	44.7569	50300.9	50.3009	50.5899	5.15	141254	55.1916
	210628	179	44,44,76,	110,54,51,	0.3	4.9	-110.914	44.7544	50089	50.089	50.3281	4.85	70794.6	27.9498
	210628	179	44,37,74,	110,20,59,	1.5	4.8	-110.35	44.6372	31538.3	31.5383	31.9014	6.65	4.46684e+06	4389.14
	210628	179	44,37,48,	110,20,57,	1.3	5	-110.349	44.63	30863.3	30.8633	31.2657	6.35	2.23872e+06	2290.15
	210629	180	44,44,78,	110,54,39,	0.1	5.7	-110.911	44.755	49984	49.984	50.308	4.55	35481.3	14.0193
	210629	180	44,44,94,	110,55,01,	2.2	8.9	-110.917	44.7594	50667.8	50.6678	51.4435	7.7	5.01187e+07	18938.2
	210629	180	44,45,12,	110,54,78,	0.5	8.2	-110.922	44.7533	50342.3	50.3423	51.0058	5.15	141254	54.2952
	210629	180	44,44,96,	110,54,66,	0.9	7.2	-110.918	44.76	50782.3	50.7823	51.2902	5.75	562341	213.762
	210629	180	44,45,15,	110,54,89,	-0.1	7.6	-110.925	44.7542	50561.4	50.5614	51.1294	4.25	17782.8	6.80234
	210629	180	44,44,54,	110,54,32,	0.1	5	-110.909	44.7483	49294.1	49.2941	49.547	4.55	35481.3	14.4532
	210629	180	44,44,64,	110,54,46,	0	5.2	-110.913	44.7511	49725.1	49.7251	49.9963	4.4	25118.9	10.049
	210629	180	44,44,81,	110,54,73,	-0.8	5.8	-110.92	44.7558	50499.8	50.4998	50.8318	3.2	1584.89	0.61338
	210629	180	44,44,50,	110,54,44,	-0.8	4.1	-110.912	44.7472	49351.1	49.3511	49.5211	3.2	1584.89	0.646278
	210629	180	44,45,01,	110,54,73,	1.7	8.4	-110.92	44.7503	50004.5	50.0045	50.7052	6.95	8.91251e+06	3466.54
	210629	180	44,45,02,	110,54,48,	-0.2	7.3	-110.913	44.7506	49701.4	49.7014	50.2346	4.1	12589.3	4.98877
	210629	180	44,44,58,	110,54,86,	-0.1	2.4	-110.924	44.7494	50102.8	50.1028	50.1603	4.25	17782.8	7.06773
	210629	180	44,44,81,	110,54,62,	0	5.8	-110.917	44.7558	50356.4	50.3564	50.6893	4.4	25118.9	9.77613
	210629	180	44,44,88,	110,54,58,	0.9	6.3	-110.916	44.7578	50479.1	50.4791	50.8707	5.75	562341	217.302
	210629	180	44,44,69,	110,54,44,	0.2	4.9	-110.912	44.7525	49823.7	49.8237	50.0641	4.7	50118.7	19.9962
	210629	180	44,44,64,	110,54,25,	0	5.7	-110.907	44.7511	49453.4	49.4534	49.7808	4.4	25118.9	10.1362
	210629	180	44,45,16,	110,54,27,	0.2	6.9	-110.907	44.7544	49779.8	49.7798	50.2557	4.7	50118.7	19.844
	210629	180	44,48,52,	110,48,54,	1.1	4.6	-110.815	44.8144	51883.8	51.8838	52.0873	6.05	1.12202e+06	413.557
	210629	180	44,44,68,	110,54,27,	-0.1	4.3	-110.907	44.7522	49579.2	49.5792	49.7654	4.25	17782.8	7.18035
	210629	180	44,44,96,	110,54,22,	0.9	8	-110.906	44.76	50219.7	50.2197	50.8529	5.75	562341	217.455
	210629	180	44,45,08,	111,10,37,	1	11.5	-111.177	44.7522	64444.2	64.4442	65.4623	5.9	794328	185.361
	210629	180	44,45,17,	111,07,48,	0.3	10.4	-111.13	44.7547	61759.4	61.7594	62.6289	4.85	70794.6	18.0489
	210629	180	44,44,76,	110,54,11,	0.4	5.3	-110.903	44.7544	49575.7	49.5757	49.8582	5	100000	40.2278
	210629	180	44,45,71,	110,54,67,	0.9	10.3	-110.919	44.7697	51673	51.673	52.6896	5.75	562341	202.559
	210629	180	44,45,73,	110,54,94,	0.9	10.2	-110.926	44.7703	52068.5	52.0685	53.0582	5.75	562341	199.754
	210629	180	44,45,81,	110,54,67,	0.4	10.8	-110.919	44.7725	51925.2	51.9252	53.0365	5	100000	35.5509
	210629	180	44,45,25,	110,54,48,	0.4	2	-110.913	44.7569	50275.1	50.2751	50.3148	5	100000	39.501
	210629	180	44,45,71,	110,54,45,	0.1	8.3	-110.913	44.7697	51394.9	51.3949	52.0608	4.55	35481.3	13.0912
	210629	180	44,46,46,	111,03,87,	0.8	11.3	-111.074	44.7794	60419.6	60.4196	61.4672	5.6	398107	105.369
	210629	180	44,45,08,	110,55,08,	1.6	8.6	-110.919	44.7522	50111.9	50.1119	50.8445	6.8	6.30957e+06	2440.69
	210629	180	44,46,51,	111,03,79,	0.4	11.2	-111.072	44.7808	60407.3	60.4073	61.4368	5	100000	26.4937
	210629	180	44,46,04,	111,04,02,	1.6	10.9	-111.067	44.7678	59110.8	59.1108	60.1074	6.8	6.30957e+06	1746.4
	210629	180	44,46,27,	111,03,67,	1.1	10.7	-111.069	44.7742	59692.9	59.6929	60.6443	6.05	1.12202e+06	305.084
	210629	180	44,46,31,	111,03,69,	-0.3	10.7	-111.069	44.7753	59811.8	59.8118	60.7614	3.95	8912.51	2.41404
	210629	180	44,46,68,	111,03,73,	0.1	10.9	-111.07	44.7856	60693.5	60.6935	61.6645	4.55	35481.3	9.33102
	210629	180	44,46,43,	111,03,81,	0.8	10.3	-111.072	44.7786	60261.1	60.2611	61.135	5.6	398107	106.517
	210629	180	44,46,07,	111,03,69,	1.3	11	-111.069	44.7686	59285	59.285	60.2969	6.35	2.23872e+06	615.758
	210629	180	44,39,42,	110,44,57,	0.9	7.3	-110.749	44.6617	34355.2	34.3552	35.1222	5.75	562341	455.865
	210629	180	44,46,23,	111,03,43,	0.7	10.3	-111.062	44.7731	59235.8	59.2358	60.1246	5.45	281838	77.9642
	210629	180	44,44,83,	110,54,50,	0.3	5.2	-110.914	44.7564	50250.9	50.2509	50.5192	4.85	70794.6	27.7388
	210629	180	44,46,06,	111,03,71,	1.2	10.6	-111.07	44.7683	59294.3	59.2943	60.2343	6.2	1.58489e+06	436.83
	210629	180	44,46,17,	111,03,60,	0.8	10.3	-111.067	44.7714	59364.9	59.3649	60.2518	5.6	398107	109.663
	210629	180	44,46,36,	111,03,85,	1	10.4	-111.074	44.7767	60168.5	60.1685	61.0607	5.9	794328	213.048
	210629	180	44,46,21,	111,03,77,	1.1	10.6	-111.071	44.7725	59715.5	59.7155	60.649	6.05	1.12202e+06	305.037
	210629	180	44,44,97,	110,54,94,	1.4	7.9	-110.926	44.7603	51171.5	51.1715	51.7778	6.5	3.16228e+06	1179.54
	210629	180	44,45,09,	110,54,84,	0.4	7.1	-110.923	44.7525	50347.3	50.3473	50.8455	5	100000	38.6808
	210629	180	44,45,22,	110,55,06,	0.7	7.7	-110.918	44.7561	50433.3	50.4333	51.0178	5.45	281838	108.282
	210629	180	44,44,11,	110,53,69,	-0.1	2.5	-110.903	44.7364	47925.4	47.9254	47.9906	4.25	17782.8	7.72125
	210629	180	44,44,86,	110,54,92,	0.9	8.1	-110.926	44.7572	50872.8	50.8728	51.5136	5.75	562341	211.912
	210629	180	44,45,22,	110,54,83,	1.3	7.8	-110.923	44.7561	50655.5	50.6555	51.2525	6.35	2.23872e+06	852.254
	210629	180	44,44,70,	110,54,16,	0.4	5.3	-110.904	44.7528	49488.4	49.4884	49.7714	5	100000	40.3683
	210629	180	44,44,51,	110,54,55,	0.1	2.2	-110.915	44.7475	49520.2	49.5202	49.569	4.55	35481.3	14.4404
	210629	180	44,46,10,	111,03,69,	0.3	11.1	-111.069	44.7694	59350.6	59.3506	60.3797	4.85	70794.6	19.4186
	210629	180	44,44,75,	110,54,56,	0	5.3	-110.916	44.7542	50129	50.129	50.4084	4.4	25118.9	9.88539
	210629	180	44,45,27,	110,54,80,	0.1	7.6	-110.922	44.7575	50740.2	50.7402	51.3063	4.55	35481.3	13.4791
	210630	181	44,46,18,	111,03,35,	0.8	10.8	-111.06	44.7717	59002.5	59.0025	59.9828	5.6	398107	110.649
	210630	181	44,44,91,	110,54,94,	1.4	7.3	-110.926	44.7586	51022.8	51.0228	51.5424	6.5	3.16228e+06	1190.34
	210630	181	44,46,22,	111,03,87,	0.7	9.2	-111.074	44.7728	59892.4	59.8924	60.5949	5.45	281838	76.7588
	210630	181	44,46,09,	111,03,63,	0.8	9.8	-111.067	44.7692	59235.7	59.2357	60.0409	5.6	398107	110.435
	210630	181	44,46,25,	111,03,60,	1	10.2	-111.067	44.7736	59541.1	59.5411	60.4084	5.9	794328	217.673
	210630	181	44,46,10,	111,03,60,	1.3	11	-111.067	44.7694	59211.2	59.2112	60.2243	6.35	2.23872e+06	617.244
	210630	181	44,46,07,	111,03,49,	1.1	10.9	-111.064	44.7686	58975.3	58.9753	59.9741	6.05	1.12202e+06	311.941
	210630	181	44,46,11,	111,03,40,	1	10.3	-111.061	44.7697	58924.6	58.9246	59.818	5.9	794328	221.991
	210630	181	44,46,02,	111,03,53,	1.2	10.7	-111.065	44.7672	58927.5	58.9275	59.891	6.2	1.58489e+06	441.852
	210630	181	44,45,82,	111,03,70,	1.2	10.6	-111.069	44.7728	59629.2	59.6292	60.564	6.2	1.58489e+06	432.086
	210630	181	44,45,87,	111,03,49,	0.6	9.2	-111.064	44.7742	59416.3	59.4163	60.1243	5.3	199526	55.195
	210630	181	44,45,86,	111,03,85,	-0.1	8.9	-111.074	44.7739	59949	59.949	60.606	4.25	17782.8	4.84137
	210630	181	44,46,17,	111,03,68,	0.2	10.7	-111.069	44.7714	59488.5	59.4885	60.4431	4.7	50118.7	13.7185
	210630	181	44,46,15,	111,03,88,	0	8.9	-111.074	44.7708	59755	59.755	60.4142	4.4	25118.9	6.88211
	210630	181	44,46,22,	111,03,47,	0.9	10	-111.063	44.7728	59275	59.275	60.1126	5.75	562341	155.621
	210630	181	44,46,04,	111,03,58,	1.3	10.8	-111.066	44.7678	59048.7	59.0487	60.0283	6.35	2.23872e+06	621.281
	210630	181	44,46,02,	111,03,30,	0.8	10.2	-111.058	44.7672	58572.3	58.5723	59.4538	5.6	398107	112.627
	210630	181	44,46,28,	111,03,71,	1.2	10.6	-111.07	44.7744	59776.6	59.7766	60.7091	6.2	1.58489e+06	430.023
	210630	181	44,46,33,	111,03,67,	0.5	10.5	-111.069	44.7758	59825.2	59.8252	60.7396	5.15	141254	38.2874
	210630	181	44,46,20,	111,03,56,	0.1	8.2	-111.066	44.7722	59369.3	59.3693	59.9329	4.55	35481.3	9.87801
	210630	181	44,45,94,	111,03,63,	0.9	9.9	-111.067	44.7761	59785.9	59.7859	60.6	5.75	562341	153.128
	210630	181	44,46,08,	111,03,55,	-0.2	9.1	-111.065	44.7689	59090	59.09	59.7866	4.1	12589.3	3.52203
	210630	181	44,45,48,	110,54,76,	-0.2	5.9	-110.921	44.7633	51211.3	51.2113	51.55	4.1	12589.3	4.73742
	210630	181	44,45,29,	110,54,40,	-0.5	3.7	-110.911	44.7581	50272.5	50.2725	50.4085	3.65	4466.84	1.75789
	210630	181	44,45,99,	111,03,56,	-0.1	9.5	-111.066	44.7775	59789.3	59.7893	60.5394	4.25	17782.8	4.85204
	210630	181	44,46,33,	111,03,56,	0.4	9.9	-111.066	44.7758	59656.4	59.6564	60.4723	5	100000	27.3456
	210630	181	44,46,19,	111,04,06,	0	10.1	-111.068	44.7719	59501.5	59.5015	60.3526	4.4	25118.9	6.89617
	210630	181	44,46,12,	111,03,44,	0.2	10.8	-111.062	44.77	59008.2	59.0082	59.9884	4.7	50118.7	13.9273
	210630	181	44,46,19,	111,03,64,	0.7	10.6	-111.068	44.7719	59470.6	59.4706	60.4079	5.45	281838	77.2347
	210630	181	44,46,11,	111,03,33,	-0.1	10.3	-111.059	44.7697	58817	58.817	59.7121	4.25	17782.8	4.98742
	210630	181	44,46,18,	111,03,78,	0.9	11.1	-111.072	44.7717	59665.3	59.6653	60.689	5.75	562341	152.679
	210630	181	44,46,28,	111,03,94,	0.7	11.2	-111.076	44.7744	60132.2	60.1322	61.1664	5.45	281838	75.3311
	210630	181	44,46,09,	111,03,28,	0.3	10.1	-111.058	44.7692	58696.1	58.6961	59.5587	4.85	70794.6	19.9577
	210630	181	44,46,16,	111,03,72,	0.3	11	-111.07	44.7711	59528.5	59.5285	60.5363	4.85	70794.6	19.3183
	210630	181	44,46,32,	111,03,51,	-0.3	9.9	-111.064	44.7756	59557.6	59.5576	60.3749	3.95	8912.51	2.44505
	210630	181	44,45,95,	111,03,68,	1.4	11	-111.069	44.7764	59884.7	59.8847	60.8866	6.5	3.16228e+06	853.014
	210630	181	44,39,77,	110,44,67,	-0.1	6.6	-110.752	44.6714	35411.5	35.4115	36.0213	4.25	17782.8	13.7051
	210630	181	44,39,85,	110,44,39,	-0.1	7.8	-110.744	44.6736	35346.9	35.3469	36.1972	4.25	17782.8	13.5722
	210630	181	44,39,81,	110,44,78,	0.1	6	-110.755	44.6725	35634.4	35.6344	36.136	4.55	35481.3	27.1719
	210630	181	44,39,67,	110,44,65,	-0.4	7	-110.751	44.6686	35118.3	35.1183	35.8091	3.8	6309.57	4.92054
	210630	181	44,38,99,	110,44,54,	-0.4	8.9	-110.748	44.6608	34242.3	34.2423	35.38	3.8	6309.57	5.04063
	210630	181	44,39,42,	110,44,83,	-0.3	6.5	-110.756	44.6617	34631.8	34.6318	35.2365	3.95	8912.51	7.17818
	210630	181	44,40,80,	110,44,18,	-0.2	-1.1	-110.738	44.6889	36671.5	36.6715	36.688	4.1	12589.3	9.35304
	210630	181	44,46,07,	111,03,61,	0.5	9.3	-111.067	44.7686	59160.9	59.1609	59.8874	5.15	141254	39.3848
	210630	181	44,39,12,	110,44,68,	0.3	7.8	-110.752	44.6533	33662.9	33.6629	34.5547	4.85	70794.6	59.2905
	210630	181	44,46,35,	111,03,27,	-0.6	8.3	-111.057	44.7764	59258.4	59.2584	59.8368	3.5	3162.28	0.883208
	210630	181	44,45,93,	111,03,11,	-0.3	9.4	-111.053	44.7758	58971.1	58.9711	59.7156	3.95	8912.51	2.49934
	210630	181	44,45,16,	110,54,75,	0.5	7.9	-110.921	44.7544	50401.9	50.4019	51.0173	5.15	141254	54.2707
	210630	181	44,44,64,	110,53,81,	0.2	3.2	-110.906	44.7511	49401.9	49.4019	49.5055	4.7	50118.7	20.45
	210630	181	44,44,66,	110,55,16,	2.2	8.9	-110.921	44.7517	50167.6	50.1676	50.951	7.7	5.01187e+07	19306.1
	210630	181	44,46,13,	111,03,93,	0.8	10.9	-111.076	44.7703	59789.4	59.7894	60.7748	5.6	398107	107.784
	210630	181	44,44,31,	110,54,25,	-0.2	5.2	-110.907	44.7419	48631	48.631	48.9082	4.1	12589.3	5.26303
	210630	181	44,45,02,	110,55,13,	1	8.9	-110.92	44.7506	50029.2	50.0292	50.8147	5.9	794328	307.625
	210630	181	44,44,15,	110,54,40,	-0.2	2.3	-110.911	44.7375	48433.7	48.4337	48.4883	4.1	12589.3	5.35458
	210630	181	44,44,73,	110,55,02,	0.1	8.6	-110.917	44.7536	50157.4	50.1574	50.8894	4.55	35481.3	13.7008
	210630	181	44,44,43,	110,54,28,	0.5	6.5	-110.908	44.7453	48968.3	48.9683	49.3978	5.15	141254	57.8876
	210630	181	44,44,54,	110,54,50,	0.3	5.7	-110.914	44.7483	49528.9	49.5289	49.8558	4.85	70794.6	28.4819
	210630	181	44,44,28,	110,54,39,	-0.4	2.1	-110.911	44.7411	48740.8	48.7408	48.7861	3.8	6309.57	2.65099
	210630	181	44,44,70,	111,07,95,	1.9	12.1	-111.143	44.7528	62405.7	62.4057	63.5679	7.25	1.77828e+07	4400.73
	210630	181	44,34,99,	110,27,19,	0.6	4.5	-110.455	44.5942	23788.2	23.7882	24.2101	5.3	199526	340.415
	210630	181	44,46,33,	110,55,24,	0.8	8.4	-110.923	44.7758	52443.3	52.4433	53.1118	5.6	398107	141.13
	210630	181	44,44,64,	110,54,40,	-0.6	2.9	-110.911	44.7511	49647.2	49.6472	49.7318	3.5	3162.28	1.27859
	210630	181	44,46,06,	110,55,17,	-0.3	6.6	-110.921	44.7683	51674.9	51.6749	52.0947	3.95	8912.51	3.28408
	210630	181	44,44,96,	110,55,01,	1.3	8.1	-110.917	44.76	50717.8	50.7178	51.3605	6.35	2.23872e+06	848.675
	210630	181	44,46,11,	110,54,91,	0.6	8.5	-110.925	44.7697	51979.9	51.9799	52.6703	5.3	199526	71.9232
	210701	182	44,46,34,	110,55,26,	1.3	9.3	-110.924	44.7761	52493.9	52.4939	53.3113	6.35	2.23872e+06	787.7
	210701	182	44,46,21,	110,55,35,	1.5	9.2	-110.926	44.7725	52281.8	52.2818	53.0851	6.65	4.46684e+06	1585.09
	210701	182	44,45,91,	110,55,54,	1	9.1	-110.932	44.7753	52776.5	52.7765	53.5553	5.9	794328	276.946
	210701	182	44,46,66,	110,55,06,	0.9	8.7	-110.918	44.785	53055.1	53.0551	53.7636	5.75	562341	194.546
	210701	182	44,46,20,	110,55,03,	0.3	7.5	-110.918	44.7722	51849.4	51.8494	52.389	4.85	70794.6	25.7941
	210701	182	44,46,63,	110,55,00,	0.5	8.7	-110.917	44.7842	52904.3	52.9043	53.6149	5.15	141254	49.1393
	210701	182	44,45,90,	110,55,06,	0.3	7.6	-110.918	44.775	52140.1	52.1401	52.6911	4.85	70794.6	25.4992
	210701	182	44,46,65,	110,55,07,	0.2	8.3	-110.919	44.7847	53041.9	53.0419	53.6874	4.7	50118.7	17.3882
	210701	182	44,39,28,	110,44,84,	1.1	9.8	-110.757	44.6578	34266.5	34.2665	35.6403	6.05	1.12202e+06	883.319
	210701	182	44,39,19,	110,44,74,	0.2	7.5	-110.754	44.6553	33916	33.916	34.7354	4.7	50118.7	41.5389
	210701	182	44,39,52,	110,43,78,	0.2	4.9	-110.738	44.6644	34229.1	34.2291	34.5781	4.7	50118.7	41.9177
	210701	182	44,40,20,	110,45,85,	-0.2	5.1	-110.774	44.6722	36328.3	36.3283	36.6846	4.1	12589.3	9.35476
	210701	182	44,39,68,	110,44,89,	1.2	8.4	-110.758	44.6689	35397.5	35.3975	36.3805	6.2	1.58489e+06	1197.46
	210701	182	44,40,12,	110,45,54,	1.1	2.3	-110.765	44.67	35773.8	35.7738	35.8477	6.05	1.12202e+06	873.127
	210701	182	44,39,46,	110,44,68,	1	9.1	-110.752	44.6628	34579.6	34.5796	35.7569	5.9	794328	621.27
	210701	182	44,39,40,	110,42,84,	0.4	9.4	-110.723	44.6611	33372	33.372	34.6706	5	100000	83.1911
	210701	182	44,38,93,	110,44,31,	-0.3	7.9	-110.742	44.6592	33840.1	33.8401	34.75	3.95	8912.51	7.3806
	210701	182	44,38,94,	110,43,69,	0.4	8.9	-110.736	44.6594	33644.1	33.6441	34.8013	5	100000	82.5673
	210701	182	44,39,58,	110,44,15,	0.8	10.6	-110.737	44.6661	34364.6	34.3646	35.9623	5.6	398107	307.826
	210701	182	44,46,05,	110,55,31,	1	8	-110.925	44.7681	51829.8	51.8298	52.4435	5.9	794328	288.813
	210701	182	44,45,89,	110,55,32,	1.5	10.4	-110.926	44.7747	52444.3	52.4443	53.4656	6.65	4.46684e+06	1562.61
	210701	182	44,47,42,	111,00,08,	0	9.4	-111.002	44.795	57915.5	57.9155	58.6733	4.4	25118.9	7.29657
	210701	182	44,45,93,	110,55,32,	1	8.2	-110.926	44.7758	52545	52.545	53.1809	5.9	794328	280.859
	210701	182	44,46,20,	110,47,76,	1	2.8	-110.804	44.7722	47285.4	47.2854	47.3682	5.9	794328	354.018
	210701	182	44,45,54,	110,55,60,	-0.1	5.8	-110.933	44.765	51933.8	51.9338	52.2567	4.25	17782.8	6.51203
	210701	182	44,46,39,	110,55,56,	-0.2	7.4	-110.932	44.7775	53002.5	53.0025	53.5166	4.1	12589.3	4.39565
	210701	182	44,46,41,	110,55,21,	0.6	8.6	-110.922	44.7781	52607.4	52.6074	53.3057	5.3	199526	70.2188
	210701	182	44,39,73,	110,44,64,	-0.1	8	-110.751	44.6703	35271.4	35.2714	36.1673	4.25	17782.8	13.5947
	210701	182	44,44,23,	110,53,83,	-0.9	2.3	-110.906	44.7397	48406.5	48.4065	48.4611	3.05	1122.02	0.477764
	210701	182	44,46,43,	110,54,99,	-0.1	8.9	-110.928	44.7786	52885.8	52.8858	53.6294	4.25	17782.8	6.18292
	210701	182	44,46,73,	110,54,84,	0.1	9.4	-110.923	44.7869	53456.7	53.4567	54.2769	4.55	35481.3	12.044
	210701	182	44,46,65,	110,55,26,	0.1	8.5	-110.924	44.7847	53278.3	53.2783	53.9521	4.55	35481.3	12.1894
	210701	182	44,45,76,	110,55,04,	-0.5	7.4	-110.918	44.7711	51761	51.761	52.2873	3.65	4466.84	1.63383
	210701	182	44,44,76,	110,54,60,	-0.1	5.6	-110.917	44.7544	50205.9	50.2059	50.5173	4.25	17782.8	6.96819
	210701	182	44,34,39,	110,22,04,	0.2	5.7	-110.368	44.5775	25130.7	25.1307	25.769	4.7	50118.7	75.4753
	210701	182	44,33,36,	110,21,99,	0.6	1.9	-110.377	44.56	23090.1	23.0901	23.1682	5.3	199526	371.72
	210701	182	44,33,22,	110,20,79,	0.6	0.9	-110.355	44.5561	23809.5	23.8095	23.8265	5.3	199526	351.464
	210701	182	44,33,55,	110,22,23,	1.2	3.7	-110.373	44.5653	23773.1	23.7731	24.0593	6.2	1.58489e+06	2738
	210701	182	44,46,42,	110,55,06,	-0.1	8.5	-110.918	44.7783	52444.2	52.4442	53.1286	4.25	17782.8	6.30004
	210701	182	44,46,17,	110,55,22,	0.3	8	-110.923	44.7714	52015.1	52.0151	52.6267	4.85	70794.6	25.5616
	210701	182	44,45,40,	110,54,68,	-0.2	5.2	-110.919	44.7611	50908.1	50.9081	51.173	4.1	12589.3	4.80749
	210701	182	44,39,96,	110,45,75,	0.3	4.3	-110.771	44.6767	36646.4	36.6464	36.8979	4.85	70794.6	51.9993
	210701	182	44,39,27,	110,44,82,	0.1	7.3	-110.756	44.6575	34217.8	34.2178	34.9879	4.55	35481.3	28.9845
	210701	182	44,46,17,	110,55,11,	0.8	7.6	-110.92	44.7714	51875	51.875	52.4288	5.6	398107	144.831
	210701	182	44,46,30,	110,55,19,	1.1	9.8	-110.922	44.775	52304.3	52.3043	53.2144	6.05	1.12202e+06	396.224
	210701	182	44,39,52,	110,44,41,	0.1	8.6	-110.745	44.6644	34461.7	34.4617	35.5185	4.55	35481.3	28.1248
	210701	182	44,46,50,	110,55,06,	0.7	9	-110.918	44.7806	52647.5	52.6475	53.4112	5.45	281838	98.7951
	210701	182	44,46,27,	110,53,19,	0.6	4.9	-110.889	44.7742	50752.4	50.7524	50.9883	5.3	199526	76.7464
	210702	183	44,44,92,	111,07,96,	0.3	10.8	-111.143	44.7589	62861.7	62.8617	63.7827	4.85	70794.6	17.4018
	210702	183	44,46,58,	110,55,25,	0.3	9.2	-110.924	44.7828	53088.1	53.0881	53.8794	4.85	70794.6	24.3868
	210702	183	44,49,06,	110,50,72,	0.1	4.7	-110.853	44.8183	53602.4	53.6024	53.8081	4.55	35481.3	12.2548
	210702	183	44,10,04,	110,17,01,	0.7	11.3	-110.284	44.1678	32234.9	32.2349	34.1581	5.45	281838	241.553
	210702	183	44,20,90,	110,40,39,	0.8	2	-110.678	44.3583	11216.4	11.2164	11.3933	5.6	398107	3066.92
	210702	183	44,21,19,	110,40,55,	0.2	2	-110.682	44.3553	11660.7	11.6607	11.831	4.7	50118.7	358.063
	210702	183	44,46,49,	110,55,02,	0.5	10.3	-110.917	44.7803	52572.2	52.5722	53.5717	5.15	141254	49.2186
	210702	183	44,46,39,	111,03,72,	0.9	11.4	-111.07	44.7775	60034.5	60.0345	61.1073	5.75	562341	150.596
	210702	183	44,47,16,	111,01,23,	-0.4	7.7	-111.023	44.7878	58360.2	58.3602	58.8659	3.8	6309.57	1.82084
	210702	183	44,46,93,	111,01,38,	0	8.9	-111.027	44.7925	58972.8	58.9728	59.6406	4.4	25118.9	7.06181
	210702	183	44,46,74,	111,09,79,	0.6	14.5	-111.172	44.7872	66635.5	66.6355	68.1949	5.3	199526	42.9039
	210702	183	44,39,93,	110,44,91,	1.4	7.9	-110.759	44.6758	36096.2	36.0962	36.9506	6.5	3.16228e+06	2316.1
	210702	183	44,46,04,	110,55,13,	0	8.2	-110.92	44.7678	51573.5	51.5735	52.2213	4.4	25118.9	9.21095
	210703	184	44,48,76,	110,48,42,	0.7	4.7	-110.812	44.8211	52450.4	52.4504	52.6605	5.45	281838	101.632
	210703	184	44,46,41,	110,48,27,	0.1	7.2	-110.807	44.7781	47974	47.974	48.5113	4.55	35481.3	15.077
	210703	184	44,43,64,	110,41,29,	1.8	3.9	-110.691	44.7344	40068.4	40.0684	40.2578	7.1	1.25893e+07	7767.85
	210703	184	44,44,15,	110,41,07,	0.7	3.5	-110.685	44.7375	40254.8	40.2548	40.4067	5.45	281838	172.621
	210703	184	44,45,30,	111,07,64,	-0.2	10.4	-111.134	44.7583	62288.1	62.2881	63.1503	4.1	12589.3	3.15681
	210703	184	44,39,70,	110,44,69,	0.6	7.8	-110.752	44.6694	35241.5	35.2415	36.0943	5.3	199526	153.152
	210703	184	44,39,60,	110,44,77,	2.6	9.8	-110.755	44.6667	35053.8	35.0538	36.398	8.3	1.99526e+08	150607
	210703	184	44,39,48,	110,44,33,	1.4	9.9	-110.743	44.6633	34270.6	34.2706	35.6719	6.5	3.16228e+06	2485.13
	210703	184	44,39,16,	110,44,73,	1.2	8.9	-110.754	44.6544	33824.6	33.8246	34.9759	6.2	1.58489e+06	1295.57
	210703	184	44,43,87,	110,40,92,	1.6	4.3	-110.692	44.7408	40766.7	40.7667	40.9929	6.8	6.30957e+06	3754.77
	210703	184	44,39,62,	110,45,49,	0.1	3.8	-110.764	44.6672	35451	35.451	35.6541	4.55	35481.3	27.9114
	210703	184	44,40,37,	110,44,55,	0	8.2	-110.749	44.6769	35836.9	35.8369	36.763	4.4	25118.9	18.5856
	210703	184	44,45,49,	110,54,91,	0.1	2.5	-110.925	44.7636	51430.6	51.4306	51.4913	4.55	35481.3	13.3823
	210704	185	44,39,97,	110,44,46,	0.5	9.1	-110.746	44.6769	35747	35.747	36.8871	5.15	141254	103.813
	210704	185	44,39,36,	110,44,14,	0.6	9.6	-110.737	44.66	33749.2	33.7492	35.088	5.3	199526	162.062
	210704	185	44,39,72,	110,44,14,	-0.2	7	-110.737	44.67	34741.5	34.7415	35.4397	4.1	12589.3	10.0235
	210704	185	44,39,79,	110,45,16,	0.5	5.9	-110.754	44.6719	35559.2	35.5592	36.0453	5.15	141254	108.718
	210704	185	44,38,32,	110,23,22,	1.7	4.3	-110.389	44.6422	30627.9	30.6279	30.9282	6.95	8.91251e+06	9317.29
	210704	185	44,19,53,	110,33,35,	0.8	5.9	-110.56	44.3314	6600.46	6.60046	8.85303	5.6	398107	5079.45
	210704	185	44,19,50,	110,33,64,	0.9	5.8	-110.568	44.3306	6842.86	6.84286	8.97021	5.75	562341	6988.67
	210704	185	44,19,64,	110,33,95,	1.3	5.6	-110.576	44.3344	6666.19	6.66619	8.70621	6.35	2.23872e+06	29535.3
	210704	185	44,40,60,	110,03,46,	1.9	10.9	-110.063	44.6833	50260	50.26	51.4283	7.25	1.77828e+07	6723.49
	210704	185	44,19,56,	110,33,58,	0.6	4.8	-110.566	44.3322	6628.27	6.62827	8.18376	5.3	199526	2979.16
	210704	185	44,19,59,	110,33,73,	0.9	5	-110.57	44.3331	6637.49	6.63749	8.31001	5.75	562341	8143.23
	210704	185	44,42,64,	110,03,62,	0.5	4.6	-110.067	44.7178	52562.3	52.5623	52.7633	5.15	141254	50.7384
	210704	185	44,44,99,	110,55,33,	0.3	8.8	-110.926	44.7608	51208.1	51.2081	51.9587	4.85	70794.6	26.2231
	210704	185	44,45,11,	110,54,99,	-0.2	8.6	-110.928	44.7531	50595.4	50.5954	51.3211	4.1	12589.3	4.77979
	210704	185	44,44,75,	110,54,79,	0.1	6	-110.922	44.7542	50429.7	50.4297	50.7854	4.55	35481.3	13.757
	210704	185	44,35,22,	110,43,08,	0	2.2	-110.719	44.5894	26209.8	26.2098	26.302	4.4	25118.9	36.3098
	210704	185	44,36,83,	110,42,64,	0.8	4.7	-110.718	44.6231	29396.7	29.3967	29.7701	5.6	398107	449.2
	210704	185	44,45,31,	111,05,93,	0.1	6	-111.109	44.7586	60810.7	60.8107	61.106	4.55	35481.3	9.50237
	210704	185	44,41,17,	110,04,48,	1.3	10.8	-110.08	44.6881	49575.2	49.5752	50.738	6.35	2.23872e+06	869.627
	210704	185	44,33,71,	110,44,20,	0.5	9	-110.739	44.5697	25325.8	25.3258	26.8774	5.15	141254	195.535
	210705	186	44,45,49,	110,50,88,	0.3	3.5	-110.858	44.7636	48465.5	48.4655	48.5917	4.85	70794.6	29.983
	210705	186	44,46,09,	110,51,03,	0.6	5.3	-110.851	44.7692	48716.8	48.7168	49.0043	5.3	199526	83.0868
	210705	186	44,46,66,	110,50,97,	0.4	6.5	-110.86	44.785	50614.3	50.6143	51.03	5	100000	38.4016
	210705	186	44,26,24,	110,56,60,	0.9	5.2	-110.95	44.44	32837.8	32.8378	33.247	5.75	562341	508.738
	210706	187	44,45,86,	110,50,75,	0.1	4	-110.854	44.7739	49303.1	49.3031	49.4651	4.55	35481.3	14.5011
	210706	187	44,38,27,	110,01,39,	0.6	13.1	-110.028	44.6408	49634.4	49.6344	51.3341	5.3	199526	75.7162
	210706	187	44,46,18,	110,55,30,	0.1	7.5	-110.925	44.7717	52142.5	52.1425	52.6791	4.55	35481.3	12.7857
	210706	187	44,40,12,	110,02,57,	0.2	11.2	-110.049	44.67	50157.6	50.1576	51.3928	4.7	50118.7	18.9756
	210707	188	44,46,97,	110,48,34,	0.1	7.1	-110.809	44.7936	49599.2	49.5992	50.1048	4.55	35481.3	14.1332
	210707	188	44,45,88,	110,50,65,	0.5	5	-110.851	44.7744	49246.7	49.2467	49.4999	5.15	141254	57.649
	210707	188	44,44,94,	111,01,59,	0.1	9.3	-111.033	44.7594	56560.2	56.5602	57.3197	4.55	35481.3	10.7992
	210707	188	44,40,00,	110,27,63,	0.9	5.7	-110.468	44.6667	31371.4	31.3714	31.885	5.75	562341	553.131
	210707	188	44,45,62,	110,54,83,	0.2	5.3	-110.923	44.7672	51651.7	51.6517	51.9229	4.7	50118.7	18.5901
	210709	190	44,36,96,	110,43,60,	0.4	8.9	-110.733	44.6267	30346.4	30.3464	31.6245	5	100000	99.9889
	210710	191	44,02,17,	110,20,67,	1.3	6.4	-110.352	44.0381	41968.6	41.9686	42.4538	6.35	2.23872e+06	1242.13
	210710	191	44,14,67,	110,47,07,	1.5	5.2	-110.785	44.2519	24607.3	24.6073	25.1507	6.65	4.46684e+06	7061.52
	210710	191	44,14,69,	110,47,08,	1.3	1.8	-110.786	44.2525	24586.3	24.5863	24.6521	6.35	2.23872e+06	3683.77
	210710	191	44,14,29,	110,47,03,	1.6	3.9	-110.784	44.2414	25287.4	25.2874	25.5864	6.8	6.30957e+06	9637.89
	210710	191	44,15,03,	110,47,31,	1.2	2.8	-110.792	44.2508	25101.8	25.1018	25.2575	6.2	1.58489e+06	2484.39
	210710	191	44,14,94,	110,46,89,	1.8	3	-110.791	44.2594	24488.4	24.4884	24.6715	7.1	1.25893e+07	20682.8
	210710	191	44,14,95,	110,47,08,	1.1	3	-110.786	44.2597	24096.1	24.0961	24.2821	6.05	1.12202e+06	1902.95
	210710	191	44,14,92,	110,47,38,	1.3	2.4	-110.794	44.2589	24685.9	24.6859	24.8023	6.35	2.23872e+06	3639.27
	210710	191	44,14,26,	110,47,29,	2	4.2	-110.791	44.2406	25786.7	25.7867	26.1265	7.4	2.51189e+07	36799
	210710	191	44,14,76,	110,47,66,	1.3	1.9	-110.802	44.2544	25478.8	25.4788	25.5496	6.35	2.23872e+06	3429.51
	210710	191	44,14,80,	110,47,26,	0.7	3.2	-110.791	44.2556	24693.7	24.6937	24.9002	5.45	281838	454.564
	210710	191	44,15,24,	110,46,60,	0.3	1.6	-110.783	44.2567	24161	24.161	24.2139	4.85	70794.6	120.746
	210710	191	44,15,06,	110,47,35,	1.8	2.8	-110.793	44.2517	25115	25.115	25.2706	7.1	1.25893e+07	19713.7
	210710	191	44,14,70,	110,46,69,	1.9	3.4	-110.786	44.2528	24584.5	24.5845	24.8185	7.25	1.77828e+07	28870.1
	210710	191	44,15,24,	110,47,25,	1.1	1.9	-110.79	44.2567	24601.5	24.6015	24.6748	6.05	1.12202e+06	1842.86
	210710	191	44,37,62,	110,43,56,	0.9	6.1	-110.732	44.6339	31002.2	31.0022	31.5966	5.75	562341	563.274
	210710	191	44,38,77,	110,44,06,	0.5	3.1	-110.735	44.6547	33147.2	33.1472	33.2918	5.15	141254	127.446
	210710	191	44,39,17,	110,44,80,	1	6	-110.756	44.6547	33927.9	33.9279	34.4544	5.9	794328	669.13
	210710	191	44,37,80,	110,20,50,	0.9	5.3	-110.347	44.6389	31797	31.797	32.2357	5.75	562341	541.16
	210711	192	44,39,62,	110,44,85,	0.5	7.4	-110.757	44.6672	35192.7	35.1927	35.9623	5.15	141254	109.221
	210711	192	44,48,32,	110,53,82,	-0.2	6.3	-110.906	44.8089	54753.9	54.7539	55.1152	4.1	12589.3	4.14436
	210711	192	44,39,66,	110,02,98,	0.6	7.9	-110.061	44.6683	49335.2	49.3352	49.9637	5.3	199526	79.9264
	210711	192	44,21,12,	110,39,76,	1.4	4.2	-110.671	44.3533	10926.8	10.9268	11.7062	6.5	3.16228e+06	23076.5
	210711	192	44,21,06,	110,40,13,	1.1	3.9	-110.67	44.3517	10935.4	10.9354	11.61	6.05	1.12202e+06	8324.04
	210711	192	44,21,21,	110,40,02,	1.2	1.8	-110.667	44.3558	10536.9	10.5369	10.6895	6.2	1.58489e+06	13870.2
	210712	193	44,30,25,	111,08,69,	1.4	15.5	-111.153	44.5069	50180.2	50.1802	52.5195	6.5	3.16228e+06	1146.46
	210712	193	44,39,78,	110,44,93,	2.7	9.1	-110.759	44.6717	35710.4	35.7104	36.8517	8.45	2.81838e+08	207532
	210712	193	44,39,92,	110,44,93,	0.7	7.8	-110.759	44.6756	36090	36.09	36.9233	5.45	281838	206.728
	210712	193	44,39,56,	110,45,29,	0.3	4.5	-110.758	44.6656	35073.5	35.0735	35.361	4.85	70794.6	56.6176
	210712	193	44,39,55,	110,45,35,	0.8	4.3	-110.76	44.6653	35111.1	35.1111	35.3735	5.6	398107	318.16
	210712	193	44,45,52,	111,02,45,	0.8	5.3	-111.046	44.7644	57661.2	57.6612	57.9042	5.6	398107	118.735
	210713	194	44,39,31,	110,44,65,	0.5	8.1	-110.751	44.6586	34142.1	34.1421	35.0898	5.15	141254	114.72
	210714	195	44,44,86,	111,10,51,	1.6	13.3	-111.181	44.7572	65031.4	65.0314	66.3775	6.8	6.30957e+06	1432.05
	210714	195	44,46,60,	111,01,35,	0.4	9.1	-111.026	44.7833	58161.7	58.1617	58.8693	5	100000	28.8551
	210714	195	44,40,19,	111,11,69,	0.8	8.4	-111.203	44.6719	61040.4	61.0404	61.6157	5.6	398107	104.862
	210715	196	44,27,15,	110,34,39,	0.6	3.7	-110.578	44.4542	7655.18	7.65518	8.50246	5.3	199526	2760.01
	210715	196	44,35,57,	110,43,74,	0.6	7.8	-110.737	44.5992	27907.2	27.9072	28.9768	5.3	199526	237.629
	210715	196	44,39,40,	110,44,98,	1.6	10.4	-110.761	44.6611	34741.1	34.7411	36.2644	6.8	6.30957e+06	4797.77
	210715	196	44,40,03,	110,45,00,	0.7	6.6	-110.75	44.6675	34957.5	34.9575	35.5751	5.45	281838	222.694
	210715	196	44,39,58,	110,44,97,	1	8.8	-110.76	44.6661	35213.4	35.2134	36.2964	5.9	794328	602.939
	210715	196	44,39,40,	110,44,86,	0.8	6.9	-110.757	44.6611	34610.4	34.6104	35.2915	5.6	398107	319.639
	210715	196	44,23,02,	110,46,91,	1.2	2.6	-110.792	44.3839	19789.6	19.7896	19.9597	6.2	1.58489e+06	3978.26
	210715	196	44,39,21,	110,25,86,	0.4	4.5	-110.441	44.6558	30692.9	30.6929	31.021	5	100000	103.917
	210715	196	44,27,10,	110,21,38,	2	6.9	-110.361	44.4528	16184.9	16.1849	17.5943	7.4	2.51189e+07	81143.6
	210715	196	44,27,18,	110,21,94,	1.2	3.2	-110.376	44.455	15194.2	15.1942	15.5275	6.2	1.58489e+06	6573.51
	210715	196	44,27,06,	110,21,07,	2	6.9	-110.352	44.4517	16754.5	16.7545	18.1197	7.4	2.51189e+07	76506.1
	210716	197	44,26,92,	110,20,97,	1.8	7.9	-110.36	44.4589	16509.4	16.5094	18.3022	7.1	1.25893e+07	37583.3
	210716	197	44,26,99,	110,22,11,	1.2	2	-110.37	44.4608	15953.6	15.9536	16.0784	6.2	1.58489e+06	6130.72
	210716	197	44,26,86,	110,21,75,	1.2	5.7	-110.371	44.4572	15681.2	15.6812	16.685	6.2	1.58489e+06	5693.09
	210716	197	44,27,13,	110,20,79,	1.5	7.2	-110.355	44.4536	16604	16.604	18.0979	6.65	4.46684e+06	13637.8
	210716	197	44,26,87,	110,21,83,	0.6	3	-110.373	44.4575	15540.9	15.5409	15.8278	5.3	199526	796.446
	210716	197	44,26,72,	110,21,15,	1.6	6.6	-110.354	44.4533	16670.9	16.6709	17.9299	6.8	6.30957e+06	19626.6
	210716	197	44,26,72,	110,21,63,	1.3	2.2	-110.367	44.4533	15715.9	15.7159	15.8692	6.35	2.23872e+06	8889.79
	210716	197	44,26,64,	110,21,23,	1.7	7.6	-110.356	44.4511	16406.8	16.4068	18.0816	6.95	8.91251e+06	27260
	210716	197	44,26,82,	110,22,24,	0.8	1.7	-110.373	44.4561	15447.4	15.4474	15.5406	5.6	398107	1648.4
	210716	197	44,26,69,	110,21,22,	1.8	5.7	-110.356	44.4525	16491.5	16.4915	17.4488	7.1	1.25893e+07	41349.4
	210716	197	44,26,63,	110,21,39,	1.8	7.2	-110.361	44.4508	16072.6	16.0726	17.6116	7.1	1.25893e+07	40588.4
	210716	197	44,39,90,	110,39,04,	0.4	2.8	-110.651	44.675	32835.6	32.8356	32.9548	5	100000	92.0795
	210716	197	44,39,19,	110,44,78,	0.2	7.6	-110.755	44.6553	33959.6	33.9596	34.7997	4.7	50118.7	41.3856
	210716	197	44,26,81,	110,21,92,	0.8	2.8	-110.376	44.4558	15277.3	15.2773	15.5318	5.6	398107	1650.28
	210716	197	44,26,59,	110,20,89,	1.5	7.9	-110.358	44.4497	16222.3	16.2223	18.0436	6.65	4.46684e+06	13719.9
	210716	197	44,26,71,	110,21,89,	1.8	2.4	-110.375	44.4531	15190.2	15.1902	15.3787	7.1	1.25893e+07	53230.7
	210716	197	44,26,75,	110,21,80,	1.8	4.6	-110.372	44.4542	15423.8	15.4238	16.0951	7.1	1.25893e+07	48597.2
	210716	197	44,26,67,	110,21,49,	1.4	7.3	-110.364	44.4519	15925.6	15.9256	17.519	6.5	3.16228e+06	10303.5
	210716	197	44,26,74,	110,21,74,	1.5	1.7	-110.371	44.4539	15527.2	15.5272	15.62	6.65	4.46684e+06	18307.8
	210716	197	44,26,76,	110,21,99,	1.1	2.7	-110.377	44.4544	15067.6	15.0676	15.3076	6.05	1.12202e+06	4788.37
	210716	197	44,26,77,	110,21,18,	1.3	7.2	-110.355	44.4547	16677	16.677	18.1649	6.35	2.23872e+06	6784.76
	210716	197	44,27,44,	110,20,83,	1.7	5.1	-110.356	44.4622	16956.6	16.9566	17.7069	6.95	8.91251e+06	28425.8
	210716	197	44,26,42,	110,21,69,	1.1	2.6	-110.369	44.445	15200.8	15.2008	15.4216	6.05	1.12202e+06	4717.82
	210716	197	44,26,67,	110,21,93,	0.9	4.6	-110.376	44.4519	15054.9	15.0549	15.7419	5.75	562341	2269.25
	210716	197	44,26,70,	110,21,40,	1.2	7.4	-110.361	44.4528	16145	16.145	17.7601	6.2	1.58489e+06	5024.68
	210716	197	44,26,67,	110,21,15,	1.2	6.4	-110.354	44.4519	16606.2	16.6062	17.7968	6.2	1.58489e+06	5003.99
	210716	197	44,26,65,	110,21,16,	1.5	6.6	-110.354	44.4514	16560.5	16.5605	17.8272	6.65	4.46684e+06	14055.1
	210716	197	44,26,52,	110,21,30,	1.7	6.2	-110.358	44.4478	16114.6	16.1146	17.2661	6.95	8.91251e+06	29895.8
	210716	197	44,26,67,	110,21,08,	2	7.7	-110.352	44.4519	16747.1	16.7471	18.4324	7.4	2.51189e+07	73932.3
	210716	197	44,26,84,	110,21,84,	1.7	2	-110.373	44.4567	15476.9	15.4769	15.6056	6.95	8.91251e+06	36596.4
	210716	197	44,26,90,	110,21,85,	1.4	2	-110.374	44.4583	15547.4	15.5474	15.6755	6.5	3.16228e+06	12869.3
	210716	197	44,26,38,	110,21,83,	1.3	2.1	-110.373	44.4439	14867.8	14.8678	15.0154	6.35	2.23872e+06	9929.53
	210716	197	44,27,16,	110,21,29,	2.6	2.1	-110.358	44.4544	16444.6	16.4446	16.5781	8.3	1.99526e+08	725988
	210716	197	44,27,22,	110,22,04,	1.5	4.6	-110.368	44.4561	15837.4	15.8374	16.4919	6.65	4.46684e+06	16423.2
	210716	197	44,26,98,	110,22,11,	2	2.2	-110.37	44.4606	15938.3	15.9383	16.0894	7.4	2.51189e+07	97032.7
	210716	197	44,26,99,	110,21,86,	1.2	4.1	-110.374	44.4608	15666.3	15.6663	16.1939	6.2	1.58489e+06	6043.63
	210716	197	44,26,38,	110,20,93,	1.3	7.8	-110.359	44.4439	15885.4	15.8854	17.697	6.35	2.23872e+06	7148.25
	210716	197	44,26,54,	110,21,77,	1.8	2	-110.371	44.4483	15194	15.194	15.3251	7.1	1.25893e+07	53603.8
	210716	197	44,27,30,	110,21,39,	2.2	-1.2	-110.361	44.4583	16441.6	16.4416	16.4853	7.7	5.01187e+07	184419
	210716	197	44,27,24,	110,22,00,	1.4	2.5	-110.367	44.4567	15944.4	15.9444	16.1392	6.5	3.16228e+06	12140.5
	210716	197	44,27,08,	110,21,95,	1.2	3.2	-110.376	44.4522	15029.8	15.0298	15.3667	6.2	1.58489e+06	6711.81
	210716	197	44,26,58,	110,20,93,	1.8	7.7	-110.359	44.4494	16129	16.129	17.8727	7.1	1.25893e+07	39411.1
	210716	197	44,26,66,	110,21,86,	1.8	3	-110.374	44.4517	15178.5	15.1785	15.4722	7.1	1.25893e+07	52589.3
	210716	197	44,26,40,	110,21,68,	2.7	2.5	-110.369	44.4444	15196.3	15.1963	15.4006	8.45	2.81838e+08	1.1883e+06
	210716	197	44,26,73,	110,20,23,	0.8	6.8	-110.34	44.4536	17731.6	17.7316	18.9907	5.6	398107	1103.87
	210716	197	44,26,41,	110,21,67,	1.5	2	-110.369	44.4447	15228.9	15.2289	15.3597	6.65	4.46684e+06	18933.7
	210716	197	44,26,14,	110,20,99,	1.2	6.9	-110.361	44.4372	15495.4	15.4954	16.9622	6.2	1.58489e+06	5508.52
	210716	197	44,26,87,	110,22,07,	0.4	3.1	-110.369	44.4575	15851.4	15.8514	16.1517	5	100000	383.323
	210716	197	44,26,41,	110,21,75,	0.3	2.9	-110.371	44.4447	15067	15.067	15.3436	4.85	70794.6	300.709
	210716	197	44,26,28,	110,20,79,	1.7	7.4	-110.355	44.4411	16060.3	16.0603	17.6831	6.95	8.91251e+06	28502.5
	210716	197	44,26,65,	110,20,79,	1.1	7.7	-110.355	44.4514	16500.1	16.5001	18.2083	6.05	1.12202e+06	3384.23
	210716	197	44,26,99,	110,21,09,	1.2	7.8	-110.352	44.4608	17158.1	17.1581	18.8479	6.2	1.58489e+06	4461.45
	210716	197	44,26,48,	110,21,06,	2.1	7.3	-110.352	44.4467	16554.9	16.5549	18.0929	7.55	3.54813e+07	108388
	210716	197	44,26,82,	110,22,10,	1.5	2.6	-110.369	44.4561	15720.1	15.7201	15.9337	6.65	4.46684e+06	17594.2
	210716	197	44,27,04,	110,22,06,	1.1	2	-110.368	44.4511	15546.9	15.5469	15.675	6.05	1.12202e+06	4566.49
	210716	197	44,26,91,	110,20,81,	2	7.3	-110.356	44.4586	16809.3	16.8093	18.326	7.4	2.51189e+07	74793.6
	210716	197	44,26,90,	110,22,17,	1.4	2.5	-110.371	44.4583	15701.8	15.7018	15.8996	6.5	3.16228e+06	12509.1
	210716	197	44,26,72,	110,21,41,	1.7	6.3	-110.361	44.4533	16152	16.152	17.3371	6.95	8.91251e+06	29651.4
	210716	197	44,26,46,	110,21,02,	1.9	6.8	-110.351	44.4461	16613.3	16.6133	17.9511	7.25	1.77828e+07	55184.4
	210716	197	44,26,01,	110,21,87,	1.9	2.4	-110.374	44.4336	14360.6	14.3606	14.5598	7.25	1.77828e+07	83886
	210716	197	44,26,61,	110,21,90,	1.2	2.6	-110.375	44.4503	15030.1	15.0301	15.2533	6.2	1.58489e+06	6811.94
	210716	197	44,26,85,	110,20,94,	1.4	7.6	-110.359	44.4569	16469.1	16.4691	18.1382	6.5	3.16228e+06	9612
	210716	197	44,26,47,	110,21,43,	1.3	6.4	-110.362	44.4464	15789.4	15.7894	17.0372	6.35	2.23872e+06	7712.66
	210716	197	44,26,28,	110,21,48,	1.3	5.8	-110.363	44.4411	15462.4	15.4624	16.5144	6.35	2.23872e+06	8208.71
	210716	197	44,27,29,	110,21,36,	1.7	6.6	-110.36	44.4581	16486.2	16.4862	17.7582	6.95	8.91251e+06	28262
	210716	197	44,26,07,	110,21,55,	1.6	5.8	-110.365	44.4353	15089.4	15.0894	16.1657	6.8	6.30957e+06	24144.2
	210716	197	44,26,80,	110,20,59,	1.4	7.5	-110.35	44.4556	17096.1	17.0961	18.6689	6.5	3.16228e+06	9073.27
	210716	197	44,26,51,	110,22,09,	1.9	3.8	-110.369	44.4475	15315.1	15.3151	15.7794	7.25	1.77828e+07	71419.5
	210716	197	44,26,54,	110,20,80,	0.7	7	-110.356	44.4483	16342	16.342	17.7781	5.45	281838	891.725
	210716	197	44,26,05,	110,21,10,	2.3	6.8	-110.353	44.4347	16011.3	16.0113	17.3954	7.85	7.07946e+07	233953
	210716	197	44,26,43,	110,21,90,	2.1	2.3	-110.375	44.4453	14790	14.79	14.9678	7.55	3.54813e+07	158375
	210716	197	44,26,46,	110,21,16,	1.4	6.8	-110.354	44.4461	16327	16.327	17.6864	6.5	3.16228e+06	10109.3
	210716	197	44,26,51,	110,21,32,	1.1	7.4	-110.359	44.4475	16061.7	16.0617	17.6844	6.05	1.12202e+06	3587.72
	210716	197	44,26,58,	110,21,34,	1.4	6.8	-110.359	44.4494	16108.8	16.1088	17.4853	6.5	3.16228e+06	10343.2
	210716	197	44,26,75,	110,20,74,	1.1	7.8	-110.354	44.4542	16730.3	16.7303	18.4593	6.05	1.12202e+06	3292.85
	210716	197	44,26,50,	110,22,12,	-0.3	2.3	-110.37	44.4472	15241.9	15.2419	15.4144	3.95	8912.51	37.5097
	210716	197	44,26,65,	110,21,90,	0.4	2.7	-110.375	44.4514	15085.7	15.0857	15.3254	5	100000	425.769
	210716	197	44,27,04,	110,21,92,	0.2	2.7	-110.376	44.4511	15032.3	15.0323	15.2729	4.7	50118.7	214.862
	210716	197	44,27,32,	110,22,82,	-0.4	2.2	-110.389	44.4589	14494.7	14.4947	14.6607	3.8	6309.57	29.3555
	210716	197	44,26,45,	110,21,90,	1.1	3.4	-110.375	44.4458	14815.8	14.8158	15.201	6.05	1.12202e+06	4855.77
	210716	197	44,26,97,	110,21,09,	1.5	7.3	-110.352	44.4603	17129.8	17.1298	18.6205	6.65	4.46684e+06	12883.1
	210716	197	44,27,07,	110,21,85,	1.5	4.4	-110.374	44.4519	15212.2	15.2122	15.8358	6.65	4.46684e+06	17812.3
	210716	197	44,26,82,	110,22,04,	0.7	2.7	-110.368	44.4561	15837.4	15.8374	16.0659	5.45	281838	1091.92
	210716	197	44,26,91,	110,21,07,	1.1	8.1	-110.352	44.4586	17085.5	17.0855	18.9083	6.05	1.12202e+06	3138.29
	210716	197	44,27,03,	110,21,40,	1.2	6.7	-110.361	44.4508	16052.6	16.0526	17.3947	6.2	1.58489e+06	5238.01
	210716	197	44,26,77,	110,21,96,	0.8	2.8	-110.377	44.4547	15140.6	15.1406	15.3973	5.6	398107	1679.23
	210716	197	44,26,45,	110,20,90,	1.2	7.2	-110.358	44.4458	16029.4	16.0294	17.5722	6.2	1.58489e+06	5132.71
	210716	197	44,25,89,	110,18,01,	1.1	9.2	-110.3	44.4414	20222.8	20.2228	22.2171	6.05	1.12202e+06	2273.13
	210716	197	44,27,00,	110,22,00,	1.5	3.2	-110.367	44.45	15613	15.613	15.9375	6.65	4.46684e+06	17585.6
	210716	197	44,26,67,	110,20,71,	1	7.6	-110.353	44.4519	16686.7	16.6867	18.3359	5.9	794328	2362.63
	210716	197	44,26,43,	110,21,37,	1	6.2	-110.36	44.4453	15862.8	15.8628	17.0314	5.9	794328	2738.41
	210716	197	44,27,18,	110,21,98,	0.8	3	-110.377	44.455	15116.5	15.1165	15.4113	5.6	398107	1676.18
	210716	197	44,27,04,	110,22,19,	0.8	4	-110.372	44.4511	15289.1	15.2891	15.8037	5.6	398107	1593.99
	210716	197	44,27,03,	110,21,39,	0.8	3.7	-110.361	44.4508	16072.6	16.0726	16.493	5.6	398107	1463.53
	210716	197	44,26,87,	110,20,89,	1.1	9.1	-110.358	44.4575	16595.7	16.5957	18.9269	6.05	1.12202e+06	3132.15
	210716	197	44,26,53,	110,22,32,	2.1	4.7	-110.376	44.4481	14881.5	14.8815	15.606	7.55	3.54813e+07	145685
	210716	197	44,26,97,	110,21,12,	1.9	5.6	-110.353	44.4603	17070.9	17.0709	17.9659	7.25	1.77828e+07	55093.5
	210716	197	44,27,29,	110,22,19,	1.5	1.9	-110.372	44.4581	15648.2	15.6482	15.7631	6.65	4.46684e+06	17976.9
	210716	197	44,26,91,	110,21,91,	2.2	1.9	-110.375	44.4586	15447.2	15.4472	15.5636	7.7	5.01187e+07	206910
	210716	197	44,26,67,	110,21,89,	1.9	2.2	-110.375	44.4519	15133.5	15.1335	15.2926	7.25	1.77828e+07	76039.4
	210716	197	44,26,86,	110,22,15,	0.6	2.8	-110.371	44.4572	15681.2	15.6812	15.9292	5.3	199526	786.345
	210716	197	44,27,05,	110,22,20,	0.5	2.2	-110.372	44.4514	15283.1	15.2831	15.4406	5.15	141254	592.476
	210716	197	44,26,99,	110,22,14,	1.3	6.6	-110.371	44.4608	15896	15.896	17.2117	6.35	2.23872e+06	7557.07
	210716	197	44,27,19,	110,21,70,	1.2	3	-110.369	44.4553	15676.9	15.6769	15.9614	6.2	1.58489e+06	6220.98
	210716	197	44,26,78,	110,21,84,	0.7	2.8	-110.373	44.455	15388.9	15.3889	15.6415	5.45	281838	1151.97
	210716	197	44,26,68,	110,20,76,	1.5	7.6	-110.354	44.4522	16599	16.599	18.2561	6.65	4.46684e+06	13402.4
	210716	197	44,26,92,	110,20,96,	1.3	6.6	-110.36	44.4589	16529	16.529	17.7979	6.35	2.23872e+06	7067.42
	210716	197	44,26,77,	110,21,61,	1.1	7.4	-110.367	44.4547	15825.2	15.8252	17.4699	6.05	1.12202e+06	3676.37
	210716	197	44,26,92,	110,20,89,	1.1	6.5	-110.358	44.4589	16666.2	16.6662	17.8889	6.05	1.12202e+06	3506.19
	210716	197	44,27,03,	110,21,36,	1.2	7.4	-110.36	44.4508	16132.8	16.1328	17.749	6.2	1.58489e+06	5030.98
	210716	197	44,26,63,	110,21,06,	2.1	6.9	-110.352	44.4508	16737	16.737	18.1035	7.55	3.54813e+07	108262
	210716	197	44,27,07,	110,19,71,	1.6	8.8	-110.336	44.4519	17902.9	17.9029	19.9488	6.8	6.30957e+06	15855
	210716	197	44,26,64,	110,21,65,	1.5	6.7	-110.368	44.4511	15566.8	15.5668	16.9474	6.65	4.46684e+06	15552.2
	210716	197	44,26,87,	110,21,99,	1.1	6.8	-110.377	44.4575	15232.4	15.2324	16.6813	6.05	1.12202e+06	4032.18
	210716	197	44,26,73,	110,21,18,	2	7.1	-110.355	44.4536	16624	16.624	18.0767	7.4	2.51189e+07	76870.7
	210716	197	44,26,85,	110,19,59,	1.3	6.7	-110.333	44.4569	18366.4	18.3664	19.5503	6.35	2.23872e+06	5857.23
	210716	197	44,26,84,	110,21,05,	1.1	7.8	-110.351	44.4567	17029.7	17.0297	18.7311	6.05	1.12202e+06	3197.98
	210716	197	44,26,40,	110,20,99,	1.3	7.2	-110.361	44.4444	15786.3	15.7863	17.3507	6.35	2.23872e+06	7436.48
	210716	197	44,26,63,	110,21,47,	1.4	2.6	-110.363	44.4508	15912.4	15.9124	16.1234	6.5	3.16228e+06	12164.2
	210716	197	44,26,38,	110,20,61,	2.4	7.2	-110.35	44.4439	16542.6	16.5426	18.0415	8	100000000	307223
	210716	197	44,26,22,	110,21,19,	1.4	5.9	-110.355	44.4394	15995.5	15.9955	17.0489	6.5	3.16228e+06	10879.4
	210716	197	44,28,07,	110,20,62,	0.5	2	-110.351	44.4686	17706.7	17.7067	17.8193	5.15	141254	444.858
	210716	197	44,27,00,	110,21,19,	1.7	7.2	-110.355	44.45	16436.7	16.4367	17.9445	6.95	8.91251e+06	27678.1
	210716	197	44,25,93,	110,21,47,	0.9	2.7	-110.363	44.4425	15540.4	15.5404	15.7732	5.75	562341	2260.26
	210716	197	44,26,63,	110,21,19,	1.1	2.1	-110.355	44.4508	16474.6	16.4746	16.6079	6.05	1.12202e+06	4067.9
	210716	197	44,26,25,	110,22,07,	0	3.5	-110.369	44.4403	15037.8	15.0378	15.4398	4.4	25118.9	105.37
	210716	197	44,26,68,	110,21,50,	0.3	5.8	-110.364	44.4522	15919.1	15.9191	16.9428	4.85	70794.6	246.622
	210716	197	44,26,34,	110,21,52,	0.7	3.4	-110.364	44.4428	15449.8	15.4498	15.8195	5.45	281838	1126.2
	210716	197	44,27,30,	110,22,30,	1.1	3.9	-110.375	44.4583	15451.1	15.4511	15.9357	6.05	1.12202e+06	4418.3
	210716	197	44,27,68,	110,18,68,	0.7	5.3	-110.319	44.4689	19949.7	19.9497	20.6417	5.45	281838	661.467
	210716	197	44,27,14,	110,21,99,	1.5	4.1	-110.377	44.4539	15038.2	15.0382	15.5871	6.65	4.46684e+06	18385.2
	210716	197	44,26,62,	110,19,37,	0.9	8.8	-110.327	44.4506	18542.2	18.5422	20.5244	5.75	562341	1334.93
	210716	197	44,27,09,	110,21,86,	1.1	3.5	-110.374	44.4525	15220.7	15.2207	15.6179	6.05	1.12202e+06	4599.94
	210716	197	44,27,14,	110,22,47,	0.2	2.8	-110.38	44.4539	14882.7	14.8827	15.1438	4.7	50118.7	218.54
	210716	197	44,27,16,	110,21,84,	1.1	2.7	-110.373	44.4544	15359.9	15.3599	15.5954	6.05	1.12202e+06	4613.25
	210716	197	44,27,11,	110,21,16,	2	7.8	-110.354	44.4531	16637.9	16.6379	18.3755	7.4	2.51189e+07	74391.4
	210716	197	44,27,09,	110,21,47,	1.8	8.1	-110.363	44.4525	15992.2	15.9922	17.9265	7.1	1.25893e+07	39174.8
	210716	197	44,27,13,	110,21,83,	1.4	4.9	-110.373	44.4536	15336.4	15.3364	16.1002	6.5	3.16228e+06	12199.4
	210716	197	44,27,25,	110,22,09,	1.6	4.3	-110.369	44.4569	15783.2	15.7832	16.3585	6.8	6.30957e+06	23578.4
	210716	197	44,27,17,	110,22,19,	0.9	4.5	-110.372	44.4547	15472.1	15.4721	16.1132	5.75	562341	2165.89
	210716	197	44,27,24,	110,21,96,	1.5	2.1	-110.377	44.4567	15244.7	15.2447	15.3887	6.65	4.46684e+06	18862.4
	210716	197	44,27,25,	110,21,88,	-0.1	2.7	-110.374	44.4569	15414.3	15.4143	15.649	4.25	17782.8	72.615
	210716	197	44,27,31,	110,21,14,	1.3	7.9	-110.354	44.4586	16947.3	16.9473	18.6981	6.35	2.23872e+06	6403.3
	210716	197	44,27,40,	110,21,91,	1	5.3	-110.375	44.4611	15586.6	15.5866	16.463	5.9	794328	2930.76
	210716	197	44,27,31,	110,20,67,	1.2	7.7	-110.352	44.4586	17085.5	17.0855	18.7405	6.2	1.58489e+06	4512.73
	210716	197	44,27,10,	110,22,30,	1	2.2	-110.375	44.4528	15156.4	15.1564	15.3152	5.9	794328	3386.53
	210716	197	44,27,16,	110,22,16,	0.5	2	-110.371	44.4544	15516.5	15.5165	15.6448	5.15	141254	577.111
	210716	197	44,27,27,	110,22,32,	1.2	1.9	-110.376	44.4575	15367.1	15.3671	15.4842	6.2	1.58489e+06	6610.36
	210716	197	44,27,16,	110,21,65,	1.6	6.2	-110.368	44.4544	15732.4	15.7324	16.91	6.8	6.30957e+06	22065.4
	210716	197	44,27,20,	110,22,17,	1.5	2.1	-110.371	44.4556	15554.5	15.5545	15.6956	6.65	4.46684e+06	18131.9
	210716	197	44,27,10,	110,21,23,	2.2	7.4	-110.356	44.4528	16484.6	16.4846	18.0693	7.7	5.01187e+07	153502
	210716	197	44,27,27,	110,22,39,	1.3	2.9	-110.377	44.4575	15232.4	15.2324	15.506	6.35	2.23872e+06	9311.1
	210716	197	44,26,67,	110,22,13,	1.5	3.1	-110.37	44.4519	15449.1	15.4491	15.7571	6.65	4.46684e+06	17990.7
	210716	197	44,26,35,	110,21,30,	1.7	6.8	-110.358	44.4431	15912.1	15.9121	17.3042	6.95	8.91251e+06	29764.3
	210716	197	44,26,57,	110,21,92,	2.5	2.2	-110.376	44.4492	14935.6	14.9356	15.0968	8.15	1.41254e+08	619772
	210716	197	44,26,98,	110,21,61,	2.2	7.3	-110.367	44.4606	16131	16.131	17.7059	7.7	5.01187e+07	159869
	210716	197	44,26,54,	110,20,63,	2.3	7.7	-110.351	44.4483	16687.5	16.6875	18.3783	7.85	7.07946e+07	209599
	210716	197	44,26,43,	110,20,78,	2	7.9	-110.355	44.4453	16250.8	16.2508	18.0693	7.4	2.51189e+07	76934.2
	210716	197	44,26,95,	110,21,50,	1	5.8	-110.364	44.4597	16299.4	16.2994	17.3006	5.9	794328	2653.85
	210716	197	44,27,37,	110,22,34,	1.6	4.2	-110.376	44.4603	15482.4	15.4824	16.042	6.8	6.30957e+06	24517.9
	210716	197	44,26,92,	110,20,70,	1.5	8.1	-110.353	44.4589	17040.1	17.0401	18.8673	6.65	4.46684e+06	12548.2
	210716	197	44,26,91,	110,22,01,	1.5	3.8	-110.367	44.4586	16026.8	16.0268	16.4711	6.65	4.46684e+06	16464.7
	210716	197	44,27,07,	110,21,87,	1.4	6.4	-110.374	44.4519	15172.9	15.1729	16.4674	6.5	3.16228e+06	11661.4
	210716	197	44,27,23,	110,21,31,	2.3	7.1	-110.359	44.4564	16500.5	16.5005	17.9632	7.85	7.07946e+07	219397
	210716	197	44,27,30,	110,21,97,	0.9	2.8	-110.377	44.4583	15316.7	15.3167	15.5705	5.75	562341	2319.5
	210716	197	44,26,69,	110,20,87,	2.7	7.4	-110.358	44.4525	16391.4	16.3914	17.9844	8.45	2.81838e+08	871383
	210716	197	44,27,50,	110,23,58,	1.3	1.3	-110.399	44.4639	14142.4	14.1424	14.2021	6.35	2.23872e+06	11099.3
	210716	197	44,27,04,	110,20,97,	3	6.9	-110.36	44.4511	16125.7	16.1257	17.5399	8.9	7.94328e+08	2.58193e+06
	210716	197	44,27,63,	110,21,91,	1.5	5.3	-110.375	44.4675	15959.2	15.9592	16.8163	6.65	4.46684e+06	15795.7
	210716	197	44,27,14,	110,22,01,	1.6	2.1	-110.367	44.4539	15783.2	15.7832	15.9223	6.8	6.30957e+06	24887.9
	210716	197	44,27,51,	110,22,06,	0.7	5.9	-110.368	44.4642	16235.1	16.2351	17.2739	5.45	281838	944.537
	210716	197	44,27,40,	110,22,28,	0.9	6	-110.374	44.4611	15643.7	15.6437	16.7549	5.75	562341	2003.17
	210716	197	44,26,70,	110,20,59,	2.6	7	-110.35	44.4528	16966.5	16.9665	18.3538	8.3	1.99526e+08	592305
	210716	197	44,27,50,	110,22,27,	2.1	2.2	-110.374	44.4639	15821.2	15.8212	15.9734	7.55	3.54813e+07	139061
	210716	197	44,26,71,	110,21,34,	1.8	6.7	-110.359	44.4531	16278	16.278	17.6029	7.1	1.25893e+07	40628.5
	210716	197	44,27,49,	110,22,68,	1.8	2	-110.386	44.4636	15037.8	15.0378	15.1702	7.1	1.25893e+07	54703.5
	210716	197	44,27,25,	110,21,67,	1.1	6.8	-110.369	44.4569	15822.2	15.8222	17.2215	6.05	1.12202e+06	3783.17
	210716	197	44,27,25,	110,22,26,	1.6	2.1	-110.374	44.4569	15453	15.453	15.5951	6.8	6.30957e+06	25943.3
	210716	197	44,27,06,	110,22,70,	1	3.3	-110.386	44.4517	14318	14.318	14.6934	5.9	794328	3679.21
	210716	197	44,27,09,	110,22,25,	0.9	1.9	-110.374	44.4525	15240.4	15.2404	15.3584	5.75	562341	2384.03
	210716	197	44,26,70,	110,19,04,	0.9	5.9	-110.318	44.4528	19311.7	19.3117	20.1928	5.75	562341	1379.13
	210716	197	44,25,12,	109,57,49,	0.8	11.5	-109.964	44.42	46333.6	46.3336	47.7394	5.6	398107	174.681
	210716	197	44,27,32,	110,21,81,	1.2	5.1	-110.372	44.4589	15654.8	15.6548	16.4645	6.2	1.58489e+06	5846.56
	210716	197	44,27,39,	110,21,53,	1.8	7	-110.365	44.4608	16300.6	16.3006	17.74	7.1	1.25893e+07	40002.9
	210716	197	44,23,98,	110,14,78,	1.9	17.4	-110.255	44.4106	23117.9	23.1179	28.9344	7.25	1.77828e+07	21240.9
	210716	197	44,29,43,	110,35,55,	1.2	2	-110.599	44.4953	12522.4	12.5224	12.6812	6.2	1.58489e+06	9855.59
	210716	197	44,26,95,	110,21,88,	1.5	4.5	-110.374	44.4597	15566.1	15.5661	16.2035	6.65	4.46684e+06	17013.1
	210716	197	44,27,49,	110,22,11,	2	4.3	-110.37	44.4636	16108.5	16.1085	16.6726	7.4	2.51189e+07	90363.9
	210716	197	44,27,38,	110,21,61,	1.9	7.9	-110.367	44.4606	16131	16.131	17.9616	7.25	1.77828e+07	55120.1
	210716	197	44,27,33,	110,22,27,	1.6	3.5	-110.374	44.4592	15554.6	15.5546	15.9435	6.8	6.30957e+06	24821.8
	210716	197	44,27,10,	110,21,32,	1.7	6.8	-110.359	44.4528	16304.6	16.3046	17.6658	6.95	8.91251e+06	28558.4
	210716	197	44,27,97,	110,20,44,	2.1	2.8	-110.346	44.4769	18520.3	18.5203	18.7307	7.55	3.54813e+07	101133
	210716	197	44,27,89,	110,17,21,	1.6	2	-110.289	44.4747	22363.4	22.3634	22.4526	6.8	6.30957e+06	12516
	210716	197	44,27,51,	110,21,68,	1	5.8	-110.369	44.4642	16197	16.197	17.2042	5.9	794328	2683.68
	210716	197	44,26,73,	110,22,31,	1.4	2.2	-110.375	44.4536	15179.8	15.1798	15.3384	6.5	3.16228e+06	13441.3
	210716	197	44,27,44,	110,21,86,	1.1	4.1	-110.374	44.4622	15744.6	15.7446	16.2697	6.05	1.12202e+06	4238.79
	210716	197	44,26,07,	110,20,25,	1.5	1	-110.34	44.4353	16978.1	16.9781	17.0075	6.65	4.46684e+06	15442.5
	210716	197	44,24,63,	110,17,80,	0.9	11.8	-110.306	44.4175	19222.9	19.2229	22.5557	5.75	562341	1105.32
	210716	197	44,27,18,	110,21,60,	1.2	6.4	-110.367	44.455	15859	15.859	17.1017	6.2	1.58489e+06	5419.06
	210716	197	44,27,23,	110,21,36,	0.7	7.2	-110.36	44.4564	16401.8	16.4018	17.9125	5.45	281838	878.386
	210716	197	44,27,05,	110,20,71,	3.1	7.2	-110.353	44.4514	16661.2	16.6612	18.1504	9.05	1.12202e+09	3.40587e+06
	210716	197	44,27,55,	110,22,17,	1.2	2.1	-110.371	44.4653	16090.3	16.0903	16.2267	6.2	1.58489e+06	6019.19
	210716	197	44,26,68,	110,21,35,	1.9	6.9	-110.36	44.4522	16218.2	16.2182	17.625	7.25	1.77828e+07	57245.5
	210716	197	44,27,66,	110,22,12,	1.7	4.3	-110.37	44.4683	16363.2	16.3632	16.9188	6.95	8.91251e+06	31135.9
	210716	197	44,27,50,	110,21,60,	0.7	6.4	-110.367	44.4639	16333.8	16.3338	17.5429	5.45	281838	915.793
	210716	197	44,27,00,	110,21,11,	1.5	4.9	-110.353	44.45	16598.5	16.5985	17.3066	6.65	4.46684e+06	14913.4
	210716	197	44,27,28,	110,21,12,	2.4	6.9	-110.353	44.4578	16945.3	16.9453	18.2962	8	100000000	298728
	210716	197	44,27,46,	110,21,85,	1.7	4.2	-110.374	44.4628	15795.2	15.7952	16.3441	6.95	8.91251e+06	33364.1
	210716	197	44,27,35,	110,22,19,	0.3	2	-110.372	44.4597	15738.8	15.7388	15.8654	4.85	70794.6	281.254
	210716	197	44,27,42,	110,21,29,	2.5	5.7	-110.358	44.4617	16810.5	16.8105	17.7506	8.15	1.41254e+08	448304
	210716	197	44,27,72,	110,21,93,	1.9	6.9	-110.376	44.47	16074.4	16.0744	17.4928	7.25	1.77828e+07	58114.2
	210716	197	44,27,64,	110,19,89,	1.5	8.3	-110.341	44.4678	18300.3	18.3003	20.0945	6.65	4.46684e+06	11062.3
	210716	197	44,26,87,	110,20,95,	1	8.7	-110.36	44.4575	16477.5	16.4775	18.6333	5.9	794328	2287.82
	210716	197	44,27,58,	110,21,93,	1.6	2	-110.376	44.4661	15838.9	15.8389	15.9647	6.8	6.30957e+06	24755.9
	210716	197	44,27,72,	110,21,91,	1.4	4.1	-110.375	44.47	16111.2	16.1112	16.6247	6.5	3.16228e+06	11441.7
	210716	197	44,27,15,	110,21,42,	1.6	6.6	-110.362	44.4542	16172.8	16.1728	17.4677	6.8	6.30957e+06	20679
	210716	197	44,26,94,	110,23,69,	1.1	2.1	-110.403	44.4594	13659.6	13.6596	13.8201	6.05	1.12202e+06	5874.61
	210716	197	44,26,79,	110,21,13,	1.6	7.7	-110.354	44.4553	16803.4	16.8034	18.4836	6.8	6.30957e+06	18468.3
	210716	197	44,25,98,	110,19,71,	2	9.7	-110.336	44.4439	17577.4	17.5774	20.0762	7.4	2.51189e+07	62321.4
	210716	197	44,27,42,	110,21,75,	1.3	5.6	-110.371	44.4617	15923	15.923	16.8791	6.35	2.23872e+06	7857.84
	210716	197	44,27,44,	110,21,97,	1.1	2.8	-110.377	44.4622	15536.1	15.5361	15.7864	6.05	1.12202e+06	4502.29
	210716	197	44,27,41,	110,20,50,	2.9	5.7	-110.347	44.4614	17560	17.56	18.462	8.75	5.62341e+08	1.64984e+06
	210716	197	44,27,38,	110,22,02,	0.8	3.3	-110.367	44.4606	16111.7	16.1117	16.4462	5.6	398107	1471.87
	210716	197	44,27,10,	110,22,07,	1.3	2.7	-110.369	44.4528	15609.2	15.6092	15.841	6.35	2.23872e+06	8921.45
	210716	197	44,27,20,	110,20,97,	1.2	2.3	-110.36	44.4556	16340.5	16.3405	16.5015	6.2	1.58489e+06	5820.37
	210716	197	44,26,92,	110,21,67,	2	2.5	-110.369	44.4589	15925.2	15.9252	16.1202	7.4	2.51189e+07	96662.3
	210716	197	44,27,50,	110,21,86,	1	2.7	-110.374	44.4639	15840.1	15.8401	16.0685	5.9	794328	3076.43
	210716	197	44,27,48,	110,21,26,	1.4	6.6	-110.357	44.4633	16957.4	16.9574	18.1965	6.5	3.16228e+06	9550.46
	210716	197	44,27,53,	110,21,94,	1.3	3.5	-110.376	44.4647	15738.1	15.7381	16.1225	6.35	2.23872e+06	8612.57
	210716	197	44,27,29,	110,22,04,	1	2.4	-110.368	44.4581	15939.1	15.9391	16.1187	5.9	794328	3057.3
	210716	197	44,26,90,	110,20,87,	1.6	7.8	-110.358	44.4583	16677.2	16.6772	18.4111	6.8	6.30957e+06	18614.1
	210716	197	44,26,60,	110,20,99,	1.7	10.1	-110.361	44.45	16033.8	16.0338	18.9497	6.95	8.91251e+06	24819.6
	210716	197	44,26,99,	110,21,76,	1.4	2.9	-110.371	44.4608	15857.6	15.8576	16.1206	6.5	3.16228e+06	12168.5
	210716	197	44,27,65,	110,21,39,	2.5	7.3	-110.361	44.4681	16968.9	16.9689	18.4725	8.15	1.41254e+08	413951
	210716	197	44,27,17,	110,24,72,	0.6	6.3	-110.42	44.4547	12220	12.22	13.7484	5.3	199526	1055.59
	210716	197	44,27,15,	110,21,85,	1.9	2.2	-110.374	44.4542	15325.9	15.3259	15.483	7.25	1.77828e+07	74180.3
	210716	197	44,27,38,	110,21,76,	0.6	2.8	-110.371	44.4606	15842.3	15.8423	16.0878	5.3	199526	770.915
	210716	197	44,27,61,	110,21,78,	0.4	2.2	-110.372	44.4669	16168.8	16.1688	16.3178	5	100000	375.557
	210716	197	44,26,53,	110,21,83,	2.2	3.1	-110.373	44.4481	15060.9	15.0609	15.3766	7.7	5.01187e+07	211971
	210716	197	44,27,59,	110,22,06,	1.7	4	-110.368	44.4664	16362.1	16.3621	16.844	6.95	8.91251e+06	31413.1
	210716	197	44,27,23,	110,21,34,	1.6	2.9	-110.359	44.4564	16441.3	16.4413	16.6951	6.8	6.30957e+06	22637.2
	210716	197	44,27,12,	110,21,78,	0.6	2.9	-110.372	44.4533	15420.4	15.4204	15.6907	5.3	199526	810.432
	210716	197	44,27,21,	110,21,86,	0.7	3	-110.374	44.4558	15393.8	15.3938	15.6834	5.45	281838	1145.83
	210716	197	44,27,39,	110,21,17,	1.3	4.8	-110.355	44.4608	17001.3	17.0013	17.6659	6.35	2.23872e+06	7173.46
	210716	197	44,27,67,	110,21,34,	2.7	6.6	-110.359	44.4686	17095.4	17.0954	18.3252	8.45	2.81838e+08	839270
	210716	197	44,27,39,	110,20,68,	2.5	2.7	-110.352	44.4608	17177.8	17.1778	17.3887	8.15	1.41254e+08	467162
	210716	197	44,27,32,	110,21,89,	0.8	2.7	-110.375	44.4589	15500.9	15.5009	15.7343	5.6	398107	1608.08
	210716	197	44,26,09,	110,20,55,	1.4	6.5	-110.349	44.4358	16365	16.365	17.6086	6.5	3.16228e+06	10198.8
	210716	197	44,27,40,	110,21,13,	1.5	7.7	-110.354	44.4611	17093.9	17.0939	18.7481	6.65	4.46684e+06	12708.2
	210716	197	44,26,40,	110,21,31,	1.7	1.9	-110.359	44.4444	15949.7	15.9497	16.0625	6.95	8.91251e+06	34544.2
	210716	197	44,26,65,	110,21,27,	1.1	2.3	-110.357	44.4514	16339.3	16.3393	16.5004	6.05	1.12202e+06	4121.08
	210716	197	44,28,59,	110,19,60,	-0.2	2.6	-110.333	44.4831	19704.3	19.7043	19.8751	4.1	12589.3	31.87
	210716	197	44,27,14,	110,20,22,	0.7	6	-110.339	44.4539	17764.2	17.7642	18.7501	5.45	281838	801.665
	210716	197	44,26,78,	110,20,94,	0.8	7.9	-110.359	44.455	16372.4	16.3724	18.1787	5.6	398107	1204.68
	210716	197	44,26,27,	110,20,94,	1.5	7.2	-110.359	44.4408	15739.4	15.7394	17.3081	6.65	4.46684e+06	14910.8
	210716	197	44,26,74,	110,21,87,	1	4	-110.374	44.4539	15272.4	15.2724	15.7875	5.9	794328	3186.92
	210716	197	44,27,33,	110,21,93,	1.5	2	-110.376	44.4592	15439.5	15.4395	15.5685	6.65	4.46684e+06	18429.2
	210716	197	44,26,49,	110,21,05,	1.6	6.3	-110.351	44.4469	16587.1	16.5871	17.7432	6.8	6.30957e+06	20041.7
	210716	197	44,26,68,	110,21,38,	0.4	2.5	-110.361	44.4522	16158.3	16.1583	16.3506	5	100000	374.055
	210716	197	44,27,44,	110,21,78,	0.8	3	-110.372	44.4622	15896.9	15.8969	16.1775	5.6	398107	1521.18
	210716	197	44,26,61,	110,20,93,	2.1	7.7	-110.359	44.4503	16167.2	16.1672	17.9073	7.55	3.54813e+07	110648
	210716	197	44,25,93,	110,19,59,	1.4	9.1	-110.333	44.4425	17775.6	17.7756	19.9695	6.5	3.16228e+06	7929.83
	210716	197	44,26,43,	110,20,79,	1.3	7.2	-110.355	44.4453	16230.3	16.2303	17.7557	6.35	2.23872e+06	7101.11
	210716	197	44,27,23,	110,20,94,	1.2	9.3	-110.359	44.4564	16441.3	16.4413	18.8893	6.2	1.58489e+06	4441.89
	210716	197	44,27,35,	110,19,63,	1.5	10.8	-110.334	44.4597	18413.6	18.4136	21.3472	6.65	4.46684e+06	9802.12
	210716	197	44,25,20,	110,23,25,	1.3	5.6	-110.39	44.4222	12747	12.747	13.9228	6.35	2.23872e+06	11549
	210716	197	44,26,64,	110,21,79,	1.7	3.6	-110.372	44.4511	15289.1	15.2891	15.7072	6.95	8.91251e+06	36124.6
	210716	197	44,26,73,	110,20,23,	1.1	7.5	-110.34	44.4536	17731.6	17.7316	19.2525	6.05	1.12202e+06	3027.1
	210716	197	44,26,90,	110,21,03,	2	0	-110.351	44.4583	17150.9	17.1509	17.1509	7.4	2.51189e+07	85393.4
	210716	197	44,27,26,	110,21,79,	1.1	4.8	-110.372	44.4572	15603.5	15.6035	16.3251	6.05	1.12202e+06	4210.04
	210716	197	44,26,46,	110,21,13,	1.3	6.1	-110.354	44.4461	16388.3	16.3883	17.4867	6.35	2.23872e+06	7321.22
	210716	197	44,27,10,	110,21,42,	1.1	6.6	-110.362	44.4528	16105.2	16.1052	17.4051	6.05	1.12202e+06	3703.8
	210716	197	44,27,37,	110,21,95,	1.5	4.5	-110.376	44.4603	15463.4	15.4634	16.1048	6.65	4.46684e+06	17222.1
	210716	197	44,26,62,	110,20,96,	2	5.5	-110.36	44.4506	16119.8	16.1198	17.0323	7.4	2.51189e+07	86587.2
	210716	197	44,28,30,	110,20,79,	1.5	5.1	-110.355	44.475	17749.2	17.7492	18.4674	6.65	4.46684e+06	13097.5
	210716	197	44,25,92,	110,21,33,	1.9	4.9	-110.359	44.4422	15816.2	15.8162	16.5579	7.25	1.77828e+07	64862
	210716	197	44,26,90,	110,21,62,	2.5	5.4	-110.367	44.4583	15992.6	15.9926	16.8797	8.15	1.41254e+08	495758
	210716	197	44,26,98,	110,20,71,	2	1.8	-110.353	44.4606	17104.7	17.1047	17.1991	7.4	2.51189e+07	84915.5
	210716	197	44,26,80,	110,21,36,	2	6.4	-110.36	44.4556	16360.2	16.3602	17.5675	7.4	2.51189e+07	81391.5
	210716	197	44,27,34,	110,21,91,	1.7	4.2	-110.375	44.4594	15493.2	15.4932	16.0524	6.95	8.91251e+06	34587.5
	210716	197	44,25,58,	110,22,43,	2	2.4	-110.379	44.4328	13996.4	13.9964	14.2006	7.4	2.51189e+07	124562
	210716	197	44,26,68,	110,21,08,	2	7.9	-110.352	44.4522	16759.8	16.7598	18.5284	7.4	2.51189e+07	73168.4
	210716	197	44,26,59,	110,21,29,	1.7	6.7	-110.358	44.4497	16222.3	16.2223	17.5514	6.95	8.91251e+06	28931.7
	210716	197	44,26,72,	110,21,21,	1.8	1.9	-110.356	44.4533	16550.9	16.5509	16.6596	7.1	1.25893e+07	45360
	210716	197	44,26,10,	110,20,97,	1.2	5.7	-110.36	44.4361	15495.5	15.4955	16.5107	6.2	1.58489e+06	5813.95
	210716	197	44,26,84,	110,20,93,	2.1	6.3	-110.359	44.4567	16474.9	16.4749	17.6384	7.55	3.54813e+07	114046
	210716	197	44,26,35,	110,18,45,	2.1	6.9	-110.312	44.4431	19347.2	19.3472	20.5408	7.55	3.54813e+07	84094.2
	210716	197	44,27,80,	110,21,68,	1.8	2.8	-110.369	44.4722	16671.5	16.6715	16.905	7.1	1.25893e+07	44052.4
	210716	197	44,27,54,	110,20,80,	2.3	0.5	-110.356	44.465	17163.1	17.1631	17.1704	7.85	7.07946e+07	240127
	210716	197	44,27,24,	110,21,80,	0.9	6	-110.372	44.4567	15554.6	15.5546	16.6717	5.75	562341	2023.22
	210716	197	44,26,97,	110,21,64,	1.6	6.5	-110.368	44.4603	16058	16.058	17.3237	6.8	6.30957e+06	21024.2
	210716	197	44,27,26,	110,21,32,	1.3	5.6	-110.359	44.4572	16522.5	16.5225	17.4458	6.35	2.23872e+06	7355.63
	210716	197	44,27,56,	110,21,89,	2.4	1	-110.375	44.4656	15880.8	15.8808	15.9123	8	100000000	394943
	210716	197	44,26,90,	110,21,16,	1.5	3.9	-110.354	44.4583	16893.9	16.8939	17.3382	6.65	4.46684e+06	14859.1
	210716	197	44,26,98,	110,21,41,	1.8	7.8	-110.361	44.4606	16518.5	16.5185	18.2675	7.1	1.25893e+07	37726.3
	210716	197	44,26,29,	110,21,01,	2.2	8.2	-110.35	44.4414	16443.7	16.4437	18.3749	7.7	5.01187e+07	148440
	210716	197	44,27,24,	110,20,55,	0.4	4.6	-110.349	44.4567	17229	17.229	17.8325	5	100000	314.468
	210716	197	44,26,80,	110,21,18,	1.7	2.8	-110.355	44.4556	16717.3	16.7173	16.9501	6.95	8.91251e+06	31020.8
	210716	197	44,26,60,	110,21,19,	1.5	4.8	-110.355	44.45	16436.7	16.4367	17.1233	6.65	4.46684e+06	15234.5
	210716	197	44,27,25,	110,21,84,	0.5	2.9	-110.373	44.4569	15491.8	15.4918	15.7609	5.15	141254	568.643
	210716	197	44,26,69,	110,20,60,	2.5	7	-110.35	44.4525	16933.7	16.9337	18.3235	8.15	1.41254e+08	420711
	210716	197	44,27,02,	110,20,72,	3.2	7.1	-110.353	44.4506	16603.2	16.6032	18.0576	9.2	1.58489e+09	4.86049e+06
	210716	197	44,27,63,	110,21,68,	1.6	2	-110.369	44.4675	16389.1	16.3891	16.5107	6.8	6.30957e+06	23145.7
	210716	197	44,27,75,	110,21,64,	2	4.7	-110.368	44.4708	16661.5	16.6615	17.3118	7.4	2.51189e+07	83814.2
	210716	197	44,25,33,	110,22,61,	1.9	3.6	-110.384	44.4258	13371.7	13.3717	13.8479	7.25	1.77828e+07	92732.9
	210716	197	44,27,41,	110,21,71,	1.4	2	-110.37	44.4614	15984.2	15.9842	16.1088	6.5	3.16228e+06	12186.3
	210716	197	44,27,51,	110,21,24,	1.3	9.5	-110.357	44.4642	17040.8	17.0408	19.51	6.35	2.23872e+06	5881.47
	210716	197	44,27,60,	110,22,24,	1.3	2.1	-110.373	44.4667	16040.1	16.0401	16.177	6.35	2.23872e+06	8554.72
	210716	197	44,27,20,	110,21,53,	0.4	5.8	-110.365	44.4556	16024.8	16.0248	17.0422	5	100000	344.311
	210716	197	44,27,76,	110,20,97,	0.6	7.2	-110.36	44.4711	17182.9	17.1829	18.6304	5.3	199526	574.85
	210716	197	44,27,71,	110,21,46,	1.7	3.3	-110.363	44.4697	16932.6	16.9326	17.2512	6.95	8.91251e+06	29947.7
	210716	197	44,27,35,	110,21,31,	2	7.6	-110.359	44.4597	16669.9	16.6699	18.3206	7.4	2.51189e+07	74837.6
	210716	197	44,26,90,	110,21,59,	1	3.3	-110.366	44.4583	16051	16.051	16.3867	5.9	794328	2958.12
	210716	197	44,27,64,	110,21,30,	2	7.2	-110.358	44.4678	17124.4	17.1244	18.5765	7.4	2.51189e+07	72790.4
	210716	197	44,26,37,	110,20,89,	1	6.6	-110.358	44.4436	15955.7	15.9557	17.2668	5.9	794328	2664.24
	210716	197	44,26,95,	110,21,93,	1.3	5.8	-110.376	44.4597	15470.4	15.4704	16.5219	6.35	2.23872e+06	8201.23
	210716	197	44,27,58,	110,20,79,	1.4	8.4	-110.355	44.4661	17242.8	17.2428	19.18	6.5	3.16228e+06	8596.11
	210716	197	44,28,14,	110,21,33,	0.9	6.5	-110.359	44.4706	17226	17.226	18.4115	5.75	562341	1658.9
	210716	197	44,27,32,	110,20,94,	1.5	7.7	-110.359	44.4589	16568.1	16.5681	18.27	6.65	4.46684e+06	13382.1
	210716	197	44,26,23,	110,19,83,	1.6	11.2	-110.34	44.4397	17173.3	17.1733	20.5027	6.8	6.30957e+06	15009.9
	210716	197	44,26,18,	110,20,67,	1.3	7.1	-110.352	44.4383	16203.4	16.2034	17.6906	6.35	2.23872e+06	7153.4
	210716	197	44,27,05,	110,20,90,	1.5	6.9	-110.358	44.4514	16279.1	16.2791	17.681	6.65	4.46684e+06	14288.4
	210716	197	44,25,15,	110,18,63,	1.8	7.6	-110.317	44.4208	18350.2	18.3502	19.8617	7.1	1.25893e+07	31912.8
	210716	197	44,25,92,	110,20,91,	1.6	6.8	-110.359	44.4422	15857.4	15.8574	17.2539	6.8	6.30957e+06	21194.7
	210716	197	44,26,73,	110,21,33,	0.4	2.2	-110.359	44.4536	16324.6	16.3246	16.4722	5	100000	368.55
	210716	197	44,26,87,	110,21,32,	1.2	2.7	-110.359	44.4575	16536.6	16.5366	16.7555	6.2	1.58489e+06	5645.25
	210716	197	44,25,81,	110,17,29,	1.4	6.7	-110.291	44.4392	20836.3	20.8363	21.887	6.5	3.16228e+06	6601.25
	210716	197	44,26,73,	110,21,06,	1	6.1	-110.352	44.4536	16864.4	16.8644	17.9337	5.9	794328	2469.79
	210716	197	44,27,42,	110,21,79,	1.5	2	-110.372	44.4617	15846.6	15.8466	15.9723	6.65	4.46684e+06	17509.1
	210716	197	44,27,07,	110,21,66,	1.6	6.5	-110.368	44.4519	15587.7	15.5877	16.8887	6.8	6.30957e+06	22121.2
	210716	197	44,27,37,	110,21,30,	1.8	5.1	-110.358	44.4603	16718.3	16.7183	17.4789	7.1	1.25893e+07	41207.3
	210716	197	44,28,00,	110,21,88,	0.8	2.1	-110.374	44.4667	15965.3	15.9653	16.1028	5.6	398107	1535.31
	210716	197	44,27,73,	110,20,74,	1.3	6	-110.354	44.4703	17570.1	17.5701	18.5663	6.35	2.23872e+06	6494.54
	210716	197	44,26,90,	110,20,79,	1.5	6.2	-110.355	44.4583	16834.7	16.8347	17.9401	6.65	4.46684e+06	13878.7
	210716	197	44,27,13,	110,20,95,	2	8	-110.36	44.4536	16284.8	16.2848	18.1437	7.4	2.51189e+07	76303.8
	210716	197	44,27,43,	110,21,84,	1	2.8	-110.373	44.4619	15766.9	15.7669	16.0136	5.9	794328	3097.58
	210716	197	44,26,83,	110,21,65,	1.4	4.4	-110.368	44.4564	15832.2	15.8322	16.4323	6.5	3.16228e+06	11711.3
	210716	197	44,27,61,	110,21,09,	0.5	5.7	-110.352	44.4669	17480.8	17.4808	18.3866	5.15	141254	417.826
	210716	197	44,26,84,	110,21,58,	1.7	2.3	-110.366	44.4567	15983.5	15.9835	16.1482	6.95	8.91251e+06	34178.5
	210716	197	44,27,32,	110,20,83,	1.5	8.4	-110.356	44.4589	16784	16.784	18.7687	6.65	4.46684e+06	12680.4
	210716	197	44,27,34,	110,21,51,	0	2.6	-110.364	44.4594	16265.3	16.2653	16.4718	4.4	25118.9	92.5804
	210716	197	44,27,55,	110,21,18,	1	7.8	-110.355	44.4653	17216.7	17.2167	18.9012	5.9	794328	2223.41
	210716	197	44,25,87,	110,20,05,	1.1	7.6	-110.335	44.4408	17589.9	17.5899	19.1615	6.05	1.12202e+06	3055.91
	210716	197	44,27,67,	110,21,03,	1.4	6.1	-110.351	44.4686	17687.4	17.6874	18.7098	6.5	3.16228e+06	9033.64
	210716	197	44,27,99,	110,21,33,	1.1	7.3	-110.359	44.4775	17640.2	17.6402	19.091	6.05	1.12202e+06	3078.53
	210716	197	44,27,45,	110,21,75,	1.5	6.1	-110.371	44.4625	15969.7	15.9697	17.095	6.65	4.46684e+06	15284.8
	210716	197	44,26,52,	110,21,58,	0.5	2.9	-110.366	44.4478	15549	15.549	15.8172	5.15	141254	564.603
	210716	197	44,27,49,	110,21,53,	0.8	2.3	-110.365	44.4636	16452.2	16.4522	16.6122	5.6	398107	1442.6
	210716	197	44,28,01,	110,22,44,	1.1	3	-110.379	44.4669	15684.5	15.6845	15.9689	6.05	1.12202e+06	4400
	210716	197	44,27,36,	110,22,16,	1	3.4	-110.371	44.46	15811.7	15.8117	16.1731	5.9	794328	3036.76
	210716	197	44,27,29,	110,21,59,	1.2	7.7	-110.366	44.4581	16036.4	16.0364	17.7892	6.2	1.58489e+06	5008.27
	210716	197	44,27,96,	110,22,41,	0.9	3.5	-110.378	44.4767	16353.7	16.3537	16.724	5.75	562341	2010.57
	210716	197	44,27,44,	110,21,67,	1.3	5.8	-110.369	44.4622	16107	16.107	17.1195	6.35	2.23872e+06	7638.7
	210716	197	44,26,24,	110,21,50,	1.1	3.5	-110.364	44.44	15376.1	15.3761	15.7694	6.05	1.12202e+06	4512.02
	210716	197	44,26,09,	110,21,27,	1.1	4.1	-110.357	44.4358	15694.3	15.6943	16.221	6.05	1.12202e+06	4264.29
	210716	197	44,26,16,	110,21,02,	1.4	4.2	-110.351	44.4378	16287.4	16.2874	16.8202	6.5	3.16228e+06	11177.3
	210716	197	44,26,03,	110,21,00,	1.2	4.5	-110.35	44.4342	16202.7	16.2027	16.816	6.2	1.58489e+06	5604.73
	210716	197	44,25,89,	110,20,21,	1.1	7.5	-110.339	44.4414	17275.6	17.2756	18.8334	6.05	1.12202e+06	3163.31
	210717	198	44,27,30,	110,22,73,	-0.1	3.7	-110.387	44.4583	14631.6	14.6316	15.0922	4.25	17782.8	78.0724
	210717	198	44,25,20,	110,22,51,	1	2	-110.381	44.4222	13470.1	13.4701	13.6177	5.9	794328	4283.42
	210717	198	44,27,03,	110,21,61,	0.8	5.8	-110.367	44.4508	15633	15.633	16.6742	5.6	398107	1431.89
	210717	198	44,27,59,	110,22,48,	0.8	2	-110.38	44.4664	15576.7	15.5767	15.7046	5.6	398107	1614.16
	210717	198	44,24,19,	110,10,86,	1.1	3.6	-110.191	44.4053	28189.7	28.1897	28.4187	6.05	1.12202e+06	1389.29
	210717	198	44,26,35,	110,21,18,	0.9	3.3	-110.355	44.4431	16158.8	16.1588	16.4923	5.75	562341	2067.46
	210717	198	44,26,11,	110,21,01,	0.3	3.5	-110.35	44.4364	16258.5	16.2585	16.631	4.85	70794.6	255.956
	210717	198	44,25,15,	110,19,47,	2.3	6.7	-110.33	44.4208	17395	17.395	18.6407	7.85	7.07946e+07	203739
	210717	198	44,26,30,	110,20,76,	1.1	3.4	-110.354	44.4417	16144.2	16.1442	16.4984	6.05	1.12202e+06	4122.1
	210717	198	44,26,22,	110,20,90,	0.4	3.5	-110.358	44.4394	15767.4	15.7674	16.1511	5	100000	383.348
	210717	198	44,26,47,	110,20,33,	-0.1	2.5	-110.343	44.4464	17220.4	17.2204	17.4009	4.25	17782.8	58.7296
	210717	198	44,26,13,	110,20,01,	0.9	7.2	-110.334	44.4369	17539.9	17.5399	18.9602	5.75	562341	1564.28
	210717	198	44,27,53,	110,23,30,	1.1	2.9	-110.392	44.4647	14702.3	14.7023	14.9856	6.05	1.12202e+06	4996.37
	210717	198	44,27,23,	110,22,45,	1	2.9	-110.379	44.4564	15056.1	15.0561	15.3329	5.9	794328	3378.72
	210717	198	44,27,96,	110,21,78,	1.6	5.7	-110.372	44.4767	16766.7	16.7667	17.7091	6.8	6.30957e+06	20119.1
	210717	198	44,27,95,	110,22,12,	1.1	2.3	-110.37	44.4764	16857.6	16.8576	17.0138	6.05	1.12202e+06	3876.12
	210717	198	44,27,60,	110,22,10,	1	2.6	-110.369	44.4667	16302.8	16.3028	16.5089	5.9	794328	2914.51
	210717	198	44,26,20,	110,20,58,	0.5	6.2	-110.349	44.4389	16411.6	16.4116	17.5437	5.15	141254	458.943
	210717	198	44,27,12,	110,18,85,	0.9	2.1	-110.324	44.4533	18902.5	18.9025	19.0188	5.75	562341	1554.65
	210717	198	44,26,61,	110,21,28,	0.6	2.7	-110.358	44.4503	16267.9	16.2679	16.4904	5.3	199526	733.732
	210717	198	44,26,46,	110,21,81,	1.5	2.9	-110.372	44.4461	15009.5	15.0095	15.2871	6.65	4.46684e+06	19113.9
	210717	198	44,27,24,	110,22,02,	0.5	2.8	-110.367	44.4567	15905.3	15.9053	16.1499	5.15	141254	541.579
	210717	198	44,27,33,	110,21,30,	1.5	7.4	-110.358	44.4592	16660.8	16.6608	18.2303	6.65	4.46684e+06	13440.5
	210717	198	44,27,19,	110,21,88,	1.3	5.2	-110.374	44.4553	15325.5	15.3255	16.1837	6.35	2.23872e+06	8547.61
	210717	198	44,27,70,	110,22,18,	2	2.6	-110.372	44.4694	16317.8	16.3178	16.5237	7.4	2.51189e+07	91999.9
	210717	198	44,27,18,	110,22,12,	1.1	2.9	-110.37	44.455	15623.4	15.6234	15.8903	6.05	1.12202e+06	4443.61
	210717	198	44,27,67,	110,22,07,	1.4	2.2	-110.369	44.4686	16473.2	16.4732	16.6195	6.5	3.16228e+06	11449
	210717	198	44,27,73,	110,20,66,	3.6	6.4	-110.352	44.4703	17722.6	17.7226	18.8427	9.8	6.30957e+09	1.7771e+07
	210717	198	44,27,83,	110,22,00,	2.4	2	-110.367	44.4731	16870.1	16.8701	16.9883	8	100000000	346499
	210717	198	44,27,43,	110,22,35,	1.4	2.9	-110.376	44.4619	15558	15.558	15.826	6.5	3.16228e+06	12625.8
	210717	198	44,27,72,	110,22,02,	1.4	2.9	-110.367	44.47	16649	16.649	16.8997	6.5	3.16228e+06	11072.4
	210717	198	44,27,42,	110,20,35,	1.8	7.2	-110.343	44.4617	17870.1	17.8701	19.266	7.1	1.25893e+07	33916.8
	210717	198	44,27,33,	110,21,64,	2.1	6.4	-110.368	44.4592	15998.2	15.9982	17.2308	7.55	3.54813e+07	119505
	210717	198	44,26,94,	110,20,82,	2	2.1	-110.356	44.4594	16832	16.832	16.9625	7.4	2.51189e+07	87301.6
	210717	198	44,26,44,	110,21,65,	1.2	2.9	-110.368	44.4456	15306.7	15.3067	15.579	6.2	1.58489e+06	6530.12
	210717	198	44,25,89,	110,21,69,	1.6	7	-110.369	44.4414	15043.4	15.0434	16.5923	6.8	6.30957e+06	22918.5
	210717	198	44,26,13,	110,22,17,	1.5	2.8	-110.371	44.4369	14696.8	14.6968	14.9612	6.65	4.46684e+06	19955.8
	210717	198	44,26,11,	110,21,13,	2.3	6.2	-110.354	44.4364	16007.1	16.0071	17.1659	7.85	7.07946e+07	240251
	210717	198	44,27,18,	110,21,95,	1.3	3.3	-110.376	44.455	15174.7	15.1747	15.5294	6.35	2.23872e+06	9283.02
	210717	198	44,26,47,	110,21,51,	0.5	3	-110.364	44.4464	15627.3	15.6273	15.9127	5.15	141254	557.846
	210717	198	44,25,96,	110,19,66,	1.3	7.1	-110.335	44.4433	17660.5	17.6605	19.0342	6.35	2.23872e+06	6179.16
	210717	198	44,27,74,	110,22,25,	1.2	3.2	-110.374	44.4706	16255.9	16.2559	16.5679	6.2	1.58489e+06	5773.88
	210717	198	44,26,22,	110,22,27,	0.6	2.7	-110.374	44.4394	14593.1	14.5931	14.8408	5.3	199526	905.909
	210717	198	44,26,24,	110,20,21,	2	6.7	-110.339	44.44	17225.1	17.2251	18.4823	7.4	2.51189e+07	73534.3
	210717	198	44,26,28,	110,21,40,	1.3	2.6	-110.361	44.4411	15627	15.627	15.8418	6.35	2.23872e+06	8920.56
	210717	198	44,26,95,	110,22,20,	1.2	2.2	-110.372	44.4597	15719.6	15.7196	15.8728	6.2	1.58489e+06	6290.62
	210717	198	44,27,05,	110,21,40,	1.6	4	-110.361	44.4514	16078.7	16.0787	16.5688	6.8	6.30957e+06	22983.5
[truncated: 1,339 more rows]

## Sheet: S8_Precipitation
Table S8. Weather data for the Cabin Creek weather station, Wyoming (44° 18' 41"; 110° 09' 01"; Elevation = 8680 ft, 2646 m). Data was compiled from the Climate Center, Desert Research Institute, Reno, Nevada (NESS ID = FA45D070; National Weather Service identifier = 480118).
[truncated: 369 more rows]

[truncated: 4 more sheets: S9_Data Matrices, S10_Compiled DOC data from YNP, S11_XRF analysis of rhyolites, S12_XRD analysis of rhyolites]
